# Supplementary material for: Unraveling the origin of ferroelectric resistance switching through the interfacial engineering of layered ferroelectric-metal junctions
Source: Nat Commun. 2021 Dec 15;12:7291. doi: 10.1038/s41467-021-27617-6 (PMC8674284; doi:10.1038/s41467-021-27617-6)
Supplement: Supplementary file 2 — Source data [file 41467_2021_27617_MOESM2_ESM.zip]

Archive with 13 entries (12 files):
- Source data/
- Source data/Figure 2b.xlsx
- Source data/Figure 2c.xlsx
- Source data/Figure 2d.xlsx
- Source data/Figure 2e.xlsx
- Source data/Figure 2g.xlsx
- Source data/Figure 3b.xlsx
- Source data/Figure 3c.xlsx
- Source data/Figure 3d.xlsx
- Source data/Figure 4a.xlsx
- Source data/Figure 4c.xlsx
- Source data/Figure 5a.xlsx
- Source data/Figure 5b.xlsx
