# Supplementary material for: Unraveling the origin of ferroelectric resistance switching through the interfacial engineering of layered ferroelectric-metal junctions
Source: Nat Commun. 2021 Dec 15;12:7291. doi: 10.1038/s41467-021-27617-6 (PMC8674284; doi:10.1038/s41467-021-27617-6)
Supplement: Supplementary file 2 — Source data [file 41467_2021_27617_MOESM2_ESM.zip › Source data/Figure 2b.xlsx]

## Sheet: Sheet1
Electric field (KV/cm)	Current density (A/cm2)
-0.25	-16.645
-0.225	-13.8541
-0.2	-11.9524
-0.175	-9.99735
-0.15	-8.16027
-0.125	-6.63062
-0.1	-5.14163
-0.075	-3.6726
-0.05	-2.37509
-0.025	-1.21122
0	-0.00557
0.025	1.23463
0.05	2.45273
0.075	3.83017
0.1	5.11787
0.125	6.22391
0.15	7.72861
0.175	9.07084
0.2	10.4942
0.225	11.7175
0.25	13.3959
0.25	13.8616
0.225	13.1963
