# Supplementary material for: Unraveling the origin of ferroelectric resistance switching through the interfacial engineering of layered ferroelectric-metal junctions
Source: Nat Commun. 2021 Dec 15;12:7291. doi: 10.1038/s41467-021-27617-6 (PMC8674284; doi:10.1038/s41467-021-27617-6)
Supplement: Supplementary file 2 — Source data [file 41467_2021_27617_MOESM2_ESM.zip › Source data/Figure 2d.xlsx]

## Sheet: Sheet1
Electric field (KV/cm)	Current density (A/cm2)	Electric field (KV/cm)	Current density (A/cm2)	Electric field (KV/cm)	Current density (A/cm2)	Electric field (KV/cm)	Current density (A/cm2)	Electric field (KV/cm)	Current density (A/cm2)
-2.25	893.666	-2	676.399	-1.5	328.662	-0.75	78.8915	-0.25	16.645
-2.225	793.01	-1.975	590.934	-1.475	275.039	-0.725	68.0445	-0.225	13.8541
-2.2	708.862	-1.95	537.386	-1.45	240.647	-0.7	60.9073	-0.2	11.9524
-2.175	657.121	-1.925	490.932	-1.425	218.626	-0.675	55.3908	-0.175	9.99735
-2.15	621.911	-1.9	456.099	-1.4	203.207	-0.65	50.4348	-0.15	8.16027
-2.125	580.2	-1.875	427.811	-1.375	188.931	-0.625	46.7236	-0.125	6.63062
-2.1	544.733	-1.85	402.646	-1.35	172.006	-0.6	44.2159	-0.1	5.14163
-2.075	510.15	-1.825	379.053	-1.325	166.113	-0.575	39.5301	-0.075	3.6726
-2.05	485.835	-1.8	353.338	-1.3	153.68	-0.55	36.8224	-0.05	2.37509
-2.025	452.176	-1.775	332.105	-1.275	159.874	-0.525	33.7483	-0.025	1.21122
-2	427.305	-1.75	309.191	-1.25	144.871	-0.5	32.1047	0	0.00557
-1.975	403.866	-1.725	292.921	-1.225	134.206	-0.475	27.9826	0.025	1.23463
-1.95	386.765	-1.7	285.717	-1.2	125.889	-0.45	26.7946	0.05	2.45273
-1.925	367.026	-1.675	275.703	-1.175	119.402	-0.425	24.8587	0.075	3.83017
-1.9	347.715	-1.65	261.077	-1.15	114.602	-0.4	22.2988	0.1	5.11787
-1.875	336.29	-1.625	250.224	-1.125	107.952	-0.375	20.6512	0.125	6.22391
-1.85	320.859	-1.6	240.947	-1.1	103.498	-0.35	18.7129	0.15	7.72861
-1.825	315.753	-1.575	232.594	-1.075	99.5931	-0.325	16.4077	0.175	9.07084
-1.8	292.991	-1.55	224.738	-1.05	94.9637	-0.3	15.9412	0.2	10.4942
-1.775	289.138	-1.525	215.392	-1.025	89.9807	-0.275	14.239	0.225	11.7175
-1.75	269.468	-1.5	202.586	-1	86.2171	-0.25	12.4014	0.25	13.3959
-1.725	265.401	-1.475	195.273	-0.975	81.2769	-0.225	10.8992	0.25	13.8616
-1.7	256.983	-1.45	193.695	-0.95	77.0401	-0.2	9.16263	0.225	13.1963
-1.675	245.863	-1.425	182.253	-0.925	73.8688	-0.175	7.76149	0.2	11.6298
-1.65	235.399	-1.4	179.811	-0.9	71.2927	-0.15	6.6092	0.175	10.3896
-1.625	224.906	-1.375	173.501	-0.875	67.8865	-0.125	5.18586	0.15	8.65623
-1.6	213.315	-1.35	166.521	-0.85	63.8118	-0.1	4.05525	0.125	7.32904
-1.575	208.826	-1.325	159.374	-0.825	60.9654	-0.075	2.97383	0.1	6.13014
-1.55	203.444	-1.3	156.133	-0.8	58.3965	-0.05	1.94579	0.075	4.35457
-1.525	196.711	-1.275	151.817	-0.775	55.0288	-0.025	0.95717	0.05	2.75359
-1.5	192.376	-1.25	170.796	-0.75	53.874	0	0.00677	0.025	1.33394
-1.475	183.673	-1.225	155.019	-0.725	51.9717	0.025	1.05993	0	0.00555
-1.45	181.949	-1.2	149.21	-0.7	48.8899	0.05	2.2415	-0.025	1.2557
-1.425	172.71	-1.175	140.641	-0.675	46.4899	0.075	3.28644	-0.05	2.48191
-1.4	166.21	-1.15	135.948	-0.65	42.3686	0.1	4.24341	-0.075	3.85663
-1.375	168.55	-1.125	131.881	-0.625	40.3463	0.125	5.28405	-0.1	5.43929
-1.35	157.849	-1.1	125.819	-0.6	38.4105	0.15	6.61096	-0.125	7.09406
-1.325	151.09	-1.075	121.156	-0.575	36.7118	0.175	7.75558	-0.15	8.49397
-1.3	173.359	-1.05	113.894	-0.55	33.4282	0.2	9.04408	-0.175	10.2372
-1.275	158.662	-1.025	109.137	-0.525	31.5151	0.225	10.2684	-0.2	12.2724
-1.25	150.496	-1	105.153	-0.5	29.6189	0.25	12.041	-0.225	13.7041
-1.225	146.083	-0.975	99.9404	-0.475	27.6577	0.275	13.469	-0.25	16.183
-1.2	140.502	-0.95	97.3569	-0.45	25.6373	0.3	14.9402	--	--
-1.175	135.771	-0.925	93.3658	-0.425	23.5504	0.325	16.8034	--	--
-1.15	127.016	-0.9	89.4146	-0.4	22.3833	0.35	19.0987	--	--
-1.125	123.99	-0.875	84.7227	-0.375	19.3627	0.375	20.8989	--	--
-1.1	120.123	-0.85	82.0403	-0.35	17.9933	0.4	23.0356	--	--
-1.075	114.969	-0.825	77.7961	-0.325	16.7383	0.425	26.0154	--	--
-1.05	110.447	-0.8	75.6156	-0.3	15.0516	0.45	28.3435	--	--
-1.025	102.368	-0.775	72.5318	-0.275	14.5251	0.475	31.1652	--	--
-1	100.595	-0.75	66.8946	-0.25	12.4008	0.5	32.5821	--	--
-0.975	96.537	-0.725	64.3781	-0.225	10.8834	0.525	36.0454	--	--
-0.95	90.3768	-0.7	60.6086	-0.2	9.28561	0.55	37.7505	--	--
-0.925	88.2009	-0.675	58.6196	-0.175	7.81251	0.575	41.7637	--	--
-0.9	84.6337	-0.65	56.472	-0.15	6.4944	0.6	46.0817	--	--
-0.875	80.5441	-0.625	54.3391	-0.125	5.2428	0.625	50.4508	--	--
-0.85	76.5316	-0.6	50.2466	-0.1	4.0019	0.65	54.7093	--	--
-0.825	75.1506	-0.575	48.1044	-0.075	2.9182	0.675	57.2406	--	--
-0.8	74.3587	-0.55	44.6064	-0.05	1.95116	0.7	61.4761	--	--
-0.775	71.5734	-0.525	41.0121	-0.025	0.97962	0.725	67.8827	--	--
-0.75	66.3361	-0.5	37.529	0	0.00688	0.75	73.3148	--	--
-0.725	63.2187	-0.475	36.5493	0.025	1.01017	0.75	72.2926	--	--
-0.7	59.7544	-0.45	32.8286	0.05	2.02444	0.725	70.584	--	--
-0.675	55.5944	-0.425	30.9479	0.075	2.95391	0.7	70.5537	--	--
-0.65	52.9668	-0.4	28.1247	0.1	3.84843	0.675	70.6249	--	--
-0.625	50.7666	-0.375	25.5888	0.125	4.93161	0.65	68.3144	--	--
-0.6	49.1668	-0.35	23.5626	0.15	5.86741	0.625	67.2109	--	--
-0.575	45.7885	-0.325	21.4012	0.175	7.14508	0.6	67.9743	--	--
-0.55	42.3531	-0.3	18.8575	0.2	8.42818	0.575	65.8623	--	--
-0.525	41.0494	-0.275	17.0991	0.225	9.80568	0.55	66.273	--	--
-0.5	37.7873	-0.25	15.4042	0.25	10.9113	0.525	61.9588	--	--
-0.475	36.0842	-0.225	14.7461	0.275	12.1676	0.5	57.9293	--	--
-0.45	32.7128	-0.2	12.7461	0.3	14.298	0.475	55.7527	--	--
-0.425	30.1288	-0.175	10.6774	0.325	15.9336	0.45	53.1454	--	--
-0.4	27.8883	-0.15	9.0409	0.35	17.6573	0.425	50.1587	--	--
-0.375	25.5864	-0.125	7.22805	0.375	20.397	0.4	45.7495	--	--
-0.35	23.6181	-0.1	5.59062	0.4	22.0304	0.375	43.1726	--	--
-0.325	21.6775	-0.075	4.07497	0.425	24.0717	0.35	38.8879	--	--
-0.3	19.7035	-0.05	2.66039	0.45	26.0632	0.325	36.6601	--	--
-0.275	18.2366	-0.025	1.28861	0.475	28.0679	0.3	34.0893	--	--
-0.25	16.1877	0	0.0093	0.5	31.2027	0.275	30.9639	--	--
-0.225	15.5875	0.025	1.23471	0.525	33.6812	0.25	27.094	--	--
-0.2	13.2809	0.05	2.58568	0.55	35.8679	0.225	24.7031	--	--
-0.175	11.3014	0.075	3.70853	0.575	39.088	0.2	20.0164	--	--
-0.15	9.55256	0.1	5.00341	0.6	42.7158	0.175	17.476	--	--
-0.125	7.75149	0.125	6.3555	0.625	45.1271	0.15	13.661	--	--
-0.1	6.08303	0.15	7.66353	0.65	48.2444	0.125	10.9269	--	--
-0.075	4.46922	0.175	8.80108	0.675	52.1469	0.1	8.29001	--	--
-0.05	2.93773	0.2	9.80076	0.7	57.526	0.075	5.75729	--	--
-0.025	1.50764	0.225	11.3733	0.725	62.288	0.05	3.75143	--	--
0	0.01145	0.25	13.0725	0.75	67.7032	0.025	1.77924	--	--
0.025	1.54451	0.275	15.2634	0.775	72.9244	0	0.00738	--	--
0.05	2.99822	0.3	17.0365	0.8	78.8667	-0.025	1.22016	--	--
0.075	4.37257	0.325	18.2396	0.825	85.3868	-0.05	2.43831	--	--
0.1	5.77734	0.35	21.8598	0.85	86.3292	-0.075	3.73252	--	--
0.125	7.02577	0.375	22.8355	0.875	91.3898	-0.1	5.19622	--	--
0.15	8.62688	0.4	26.0165	0.9	105.519	-0.125	6.64249	--	--
0.175	9.88741	0.425	27.8788	0.925	106.938	-0.15	8.16081	--	--
0.2	11.5963	0.45	29.8404	0.95	111.56	-0.175	9.98049	--	--
0.225	13.1322	0.475	33.0027	0.975	120.959	-0.2	11.742	--	--
0.25	14.4894	0.5	34.7242	1	132.411	-0.225	13.7969	--	--
0.275	15.7785	0.525	36.4431	1.025	135.349	-0.25	15.3544	--	--
0.3	17.6429	0.55	39.721	1.05	146.998	-0.275	17.9049	--	--
0.325	20.7374	0.575	40.6867	1.075	154.735	-0.3	19.6544	--	--
0.35	23.4471	0.6	44.8035	1.1	161.813	-0.325	22.939	--	--
0.375	24.3792	0.625	49.7746	1.125	172.445	-0.35	26.0979	--	--
0.4	26.3287	0.65	52.7242	1.15	197.599	-0.375	30.0186	--	--
0.425	28.9031	0.675	55.4586	1.175	218.042	-0.4	33.1206	--	--
0.45	29.6161	0.7	62.4591	1.2	230.215	-0.425	36.39	--	--
0.475	33.4827	0.725	63.307	1.225	242.367	-0.45	40.7354	--	--
0.5	34.7175	0.75	70.3074	1.25	248.862	-0.475	45.6264	--	--
0.525	37.0129	0.775	73.0511	1.275	260.849	-0.5	49.8393	--	--
0.55	39.0377	0.8	79.1274	1.3	276.729	-0.525	54.252	--	--
0.575	42.6278	0.825	84.7084	1.325	290.186	-0.55	57.3957	--	--
0.6	43.2426	0.85	88.2061	1.35	304.178	-0.575	61.98	--	--
0.625	47.5164	0.875	92.544	1.375	313.787	-0.6	67.4957	--	--
0.65	50.2589	0.9	100.772	1.4	338.568	-0.625	73.3132	--	--
0.675	55.3939	0.925	109.493	1.425	351.421	-0.65	78.4124	--	--
0.7	57.4818	0.95	114.688	1.45	356.126	-0.675	84.428	--	--
0.725	61.3393	0.975	120.115	1.475	387.815	-0.7	88.5244	--	--
0.75	63.512	1	127.713	1.5	405.554	-0.725	94.75	--	--
0.775	68.5576	1.025	136.776	1.5	390.123	-0.75	101.002	--	--
0.8	71.1698	1.05	145.168	1.475	395.689	--	--	--	--
0.825	75.4185	1.075	156.393	1.45	390.956	--	--	--	--
0.85	80.1935	1.1	162.003	1.425	387.229	--	--	--	--
0.875	86.6132	1.125	173.905	1.4	395.152	--	--	--	--
0.9	93.2575	1.15	193.962	1.375	395.694	--	--	--	--
0.925	96.0984	1.175	214.067	1.35	398.899	--	--	--	--
0.95	103.973	1.2	226.002	1.325	408.352	--	--	--	--
0.975	108.675	1.225	233.013	1.3	398.224	--	--	--	--
1	115.024	1.25	239.651	1.275	398.441	--	--	--	--
1.025	124.056	1.275	260.693	1.25	393.214	--	--	--	--
1.05	126.774	1.3	265.887	1.225	384.24	--	--	--	--
1.075	136.016	1.325	280.466	1.2	400.891	--	--	--	--
1.1	141.767	1.35	300.956	1.175	396.057	--	--	--	--
1.125	148.12	1.375	314.926	1.15	401.78	--	--	--	--
1.15	156.802	1.4	313.463	1.125	399.629	--	--	--	--
1.175	163.637	1.425	329.967	1.1	400.749	--	--	--	--
1.2	170.917	1.45	336.913	1.075	400.921	--	--	--	--
1.225	172.376	1.475	356.335	1.05	390.203	--	--	--	--
1.25	190.536	1.5	366.184	1.025	374.011	--	--	--	--
1.275	204.295	1.525	376.324	1	372.867	--	--	--	--
1.3	222.937	1.55	394.041	0.975	371.41	--	--	--	--
1.325	231.322	1.575	412.554	0.95	360.754	--	--	--	--
1.35	237.039	1.6	442.04	0.925	354.059	--	--	--	--
1.375	238.396	1.625	437.498	0.9	348.107	--	--	--	--
1.4	254.946	1.65	468.321	0.875	327.784	--	--	--	--
1.425	264.401	1.675	461.294	0.85	319.152	--	--	--	--
1.45	276.551	1.7	473.717	0.825	314.442	--	--	--	--
1.475	290.371	1.725	493.939	0.8	304.321	--	--	--	--
1.5	299.672	1.75	500.637	0.775	297.772	--	--	--	--
1.525	321.941	1.775	522.663	0.75	285.118	--	--	--	--
1.55	326.087	1.8	525.024	0.725	271.708	--	--	--	--
1.575	344.337	1.825	528.722	0.7	267.802	--	--	--	--
1.6	342.242	1.85	541.456	0.675	256.704	--	--	--	--
1.625	350.344	1.875	563.74	0.65	250.17	--	--	--	--
1.65	353.846	1.9	598.468	0.625	241.235	--	--	--	--
1.675	375.432	1.925	622.257	0.6	230.5	--	--	--	--
1.7	374.245	1.95	634.958	0.575	215.607	--	--	--	--
1.725	401.813	1.975	629.027	0.55	203.111	--	--	--	--
1.75	408.403	2	642.535	0.525	190.258	--	--	--	--
1.775	423.509	2	669.375	0.5	182.853	--	--	--	--
1.8	448.674	1.975	650.249	0.475	165.342	--	--	--	--
1.825	449.479	1.95	659.285	0.45	156.002	--	--	--	--
1.85	455.618	1.925	665.492	0.425	142.549	--	--	--	--
1.875	468.98	1.9	652.06	0.4	130.786	--	--	--	--
1.9	490.515	1.875	659.226	0.375	123.171	--	--	--	--
1.925	497.202	1.85	663.927	0.35	111.364	--	--	--	--
1.95	499.394	1.825	664.341	0.325	98.7894	--	--	--	--
1.975	509.619	1.8	660.71	0.3	89.0628	--	--	--	--
2	506.862	1.775	676.189	0.275	80.1178	--	--	--	--
2.025	522.204	1.75	686.764	0.25	69.8221	--	--	--	--
2.05	541.727	1.725	682.07	0.225	59.8897	--	--	--	--
2.075	537.153	1.7	692.326	0.2	50.7507	--	--	--	--
2.1	567.307	1.675	706.314	0.175	43.584	--	--	--	--
2.125	557.869	1.65	692.829	0.15	36.1668	--	--	--	--
2.15	586.509	1.625	703.978	0.125	28.3086	--	--	--	--
2.175	589.407	1.6	712.613	0.1	20.8116	--	--	--	--
2.2	614.747	1.575	728.81	0.075	12.5109	--	--	--	--
2.225	612.725	1.55	737.182	0.05	7.40735	--	--	--	--
2.25	618.84	1.525	721.552	0.025	3.30736	--	--	--	--
2.25	640.561	1.5	704.056	0	0.00968	--	--	--	--
2.225	639.891	1.475	712.119	-0.025	1.75789	--	--	--	--
2.2	616.417	1.45	719.489	-0.05	3.63706	--	--	--	--
2.175	628.125	1.425	727.632	-0.075	5.75724	--	--	--	--
2.15	621.549	1.4	733.113	-0.1	7.88041	--	--	--	--
2.125	622.787	1.375	733.696	-0.125	9.89139	--	--	--	--
2.1	605.212	1.35	728.725	-0.15	12.3324	--	--	--	--
2.075	617.215	1.325	733.599	-0.175	14.6049	--	--	--	--
2.05	649.601	1.3	731.08	-0.2	17.1634	--	--	--	--
2.025	636.977	1.275	725.417	-0.225	18.9165	--	--	--	--
2	638.771	1.25	715.636	-0.25	22.9717	--	--	--	--
1.975	639.329	1.225	709.065	-0.275	27.0229	--	--	--	--
1.95	623.66	1.2	699.231	-0.3	31.5332	--	--	--	--
1.925	642.69	1.175	676.442	-0.325	35.225	--	--	--	--
1.9	641.007	1.15	682.604	-0.35	39.4523	--	--	--	--
1.875	655.728	1.125	684.064	-0.375	44.9742	--	--	--	--
1.85	664.987	1.1	682.469	-0.4	48.9319	--	--	--	--
1.825	676.323	1.075	661.363	-0.425	54.4037	--	--	--	--
1.8	679.299	1.05	656.801	-0.45	60.2715	--	--	--	--
1.775	673.561	1.025	641.949	-0.475	67.8584	--	--	--	--
1.75	678.294	1	621.88	-0.5	73.0831	--	--	--	--
1.725	681.467	0.975	602.227	-0.525	78.5374	--	--	--	--
1.7	687.997	0.95	580.376	-0.55	84.0182	--	--	--	--
1.675	694.193	0.925	575.11	-0.575	90.38	--	--	--	--
1.65	706.066	0.9	566.488	-0.6	100.021	--	--	--	--
1.625	694.121	0.875	547.328	-0.625	104.748	--	--	--	--
1.6	718.22	0.85	525.445	-0.65	111.241	--	--	--	--
1.575	718.15	0.825	514.205	-0.675	118.07	--	--	--	--
1.55	689.701	0.8	484.898	-0.7	124.146	--	--	--	--
1.525	689.422	0.775	473.192	-0.725	129.254	--	--	--	--
1.5	707.147	0.75	450.967	-0.75	137.539	--	--	--	--
1.475	700.026	0.725	439.968	-0.775	145.613	--	--	--	--
1.45	701.598	0.7	425.813	-0.8	155.532	--	--	--	--
1.425	703.238	0.675	403.809	-0.825	166.209	--	--	--	--
1.4	708.275	0.65	385.385	-0.85	174.447	--	--	--	--
1.375	729.416	0.625	377.256	-0.875	183.609	--	--	--	--
1.35	722.264	0.6	355.262	-0.9	159.663	--	--	--	--
1.325	736.832	0.575	333.126	-0.925	184.657	--	--	--	--
1.3	740.994	0.55	314.193	-0.95	197.106	--	--	--	--
1.275	719.95	0.525	299.383	-0.975	205.992	--	--	--	--
1.25	729.606	0.5	276.015	-1	219.808	--	--	--	--
1.225	735.864	0.475	258.809	-1.025	233.213	--	--	--	--
1.2	741.044	0.45	248.362	-1.05	239.837	--	--	--	--
1.175	733.615	0.425	228.34	-1.075	247.937	--	--	--	--
1.15	700.912	0.4	212.977	-1.1	257.596	--	--	--	--
1.125	700.108	0.375	191.985	-1.125	266.999	--	--	--	--
1.1	723.168	0.35	171.994	-1.15	272.844	--	--	--	--
1.075	701.828	0.325	158.647	-1.175	288.202	--	--	--	--
1.05	681.04	0.3	136.536	-1.2	299.332	--	--	--	--
1.025	655.418	0.275	121.288	-1.225	313.465	--	--	--	--
1	662.25	0.25	106.512	-1.25	316.21	--	--	--	--
0.975	655.567	0.225	93.1084	-1.275	325.669	--	--	--	--
0.95	640.563	0.2	79.3789	-1.3	330.059	--	--	--	--
0.925	621.829	0.175	67.0815	-1.325	345.324	--	--	--	--
0.9	612.65	0.15	53.0611	-1.35	368.455	--	--	--	--
0.875	587.897	0.125	40.8772	-1.375	371.914	--	--	--	--
0.85	583.521	0.1	31.213	-1.4	381.799	--	--	--	--
0.825	558.23	0.075	21.7001	-1.425	391.335	--	--	--	--
0.8	549.393	0.05	11.7023	-1.45	399.937	--	--	--	--
0.775	530.554	0.025	5.36178	-1.475	407.15	--	--	--	--
0.75	497.174	0	0.01562	-1.5	419.572	--	--	--	--
0.725	491.193	-0.025	3.86619	--	--	--	--	--	--
0.7	467.012	-0.05	8.11664	--	--	--	--	--	--
0.675	451.933	-0.075	12.2165	--	--	--	--	--	--
0.65	437.166	-0.1	16.7248	--	--	--	--	--	--
0.625	408.1	-0.125	21.1269	--	--	--	--	--	--
0.6	381.644	-0.15	27.193	--	--	--	--	--	--
0.575	373.531	-0.175	31.8969	--	--	--	--	--	--
0.55	346.72	-0.2	38.8824	--	--	--	--	--	--
0.525	335.066	-0.225	44.9158	--	--	--	--	--	--
0.5	306.891	-0.25	52.1839	--	--	--	--	--	--
0.475	287.61	-0.275	60.155	--	--	--	--	--	--
0.45	271.042	-0.3	64.9648	--	--	--	--	--	--
0.425	251.041	-0.325	74.1651	--	--	--	--	--	--
0.4	227.246	-0.35	84.4355	--	--	--	--	--	--
0.375	213.22	-0.375	91.8448	--	--	--	--	--	--
0.35	194.181	-0.4	102.517	--	--	--	--	--	--
0.325	175.977	-0.425	112.925	--	--	--	--	--	--
0.3	156.1	-0.45	120.057	--	--	--	--	--	--
0.275	136.145	-0.475	131.328	--	--	--	--	--	--
0.25	120.242	-0.5	140.378	--	--	--	--	--	--
0.225	105.681	-0.525	154.701	--	--	--	--	--	--
0.2	89.278	-0.55	161.42	--	--	--	--	--	--
0.175	73.9038	-0.575	171.257	--	--	--	--	--	--
0.15	60.3394	-0.6	184.843	--	--	--	--	--	--
0.125	48.0194	-0.625	170.278	--	--	--	--	--	--
0.1	35.2993	-0.65	193.926	--	--	--	--	--	--
0.075	24.1943	-0.675	206.865	--	--	--	--	--	--
0.05	13.2727	-0.7	219.669	--	--	--	--	--	--
0.025	6.09205	-0.725	232.399	--	--	--	--	--	--
0	0.01987	-0.75	245.474	--	--	--	--	--	--
-0.025	4.58702	-0.775	254.385	--	--	--	--	--	--
-0.05	9.0029	-0.8	266.672	--	--	--	--	--	--
-0.075	14.2796	-0.825	277.012	--	--	--	--	--	--
-0.1	18.9715	-0.85	284.986	--	--	--	--	--	--
-0.125	24.6896	-0.875	296.949	--	--	--	--	--	--
-0.15	31.575	-0.9	304.465	--	--	--	--	--	--
-0.175	36.139	-0.925	317.179	--	--	--	--	--	--
-0.2	43.854	-0.95	319.868	--	--	--	--	--	--
-0.225	51.5209	-0.975	331.02	--	--	--	--	--	--
-0.25	57.5287	-1	353.303	--	--	--	--	--	--
-0.275	68.3324	-1.025	356.085	--	--	--	--	--	--
-0.3	74.9113	-1.05	369.736	--	--	--	--	--	--
-0.325	87.406	-1.075	380.137	--	--	--	--	--	--
-0.35	97.0369	-1.1	397.579	--	--	--	--	--	--
-0.375	108.161	-1.125	407.258	--	--	--	--	--	--
-0.4	117.206	-1.15	427.737	--	--	--	--	--	--
-0.425	131.387	-1.175	431.737	--	--	--	--	--	--
-0.45	141.152	-1.2	436.881	--	--	--	--	--	--
-0.475	151.401	-1.225	447.26	--	--	--	--	--	--
-0.5	158.019	-1.25	456.146	--	--	--	--	--	--
-0.525	174.935	-1.275	472.309	--	--	--	--	--	--
-0.55	181.695	-1.3	485.382	--	--	--	--	--	--
-0.575	178.377	-1.325	502.093	--	--	--	--	--	--
-0.6	197.183	-1.35	512.269	--	--	--	--	--	--
-0.625	211.485	-1.375	523.108	--	--	--	--	--	--
-0.65	224.576	-1.4	540.622	--	--	--	--	--	--
-0.675	235.036	-1.425	548.339	--	--	--	--	--	--
-0.7	249.897	-1.45	555.669	--	--	--	--	--	--
-0.725	262.862	-1.475	567.995	--	--	--	--	--	--
-0.75	271.537	-1.5	573.619	--	--	--	--	--	--
-0.775	285.521	-1.525	591.952	--	--	--	--	--	--
-0.8	295.454	-1.55	599.129	--	--	--	--	--	--
-0.825	303.361	-1.575	616.169	--	--	--	--	--	--
-0.85	312.938	-1.6	635.748	--	--	--	--	--	--
-0.875	330.184	-1.625	638.571	--	--	--	--	--	--
-0.9	337.461	-1.65	649.253	--	--	--	--	--	--
-0.925	344.877	-1.675	669.644	--	--	--	--	--	--
-0.95	356.221	-1.7	696.461	--	--	--	--	--	--
-0.975	371.424	-1.725	709.173	--	--	--	--	--	--
-1	388.919	-1.75	720.235	--	--	--	--	--	--
-1.025	397.885	-1.775	729.828	--	--	--	--	--	--
-1.05	408.388	-1.8	748.641	--	--	--	--	--	--
-1.075	418.371	-1.825	765.849	--	--	--	--	--	--
-1.1	429.314	-1.85	781.962	--	--	--	--	--	--
-1.125	440.345	-1.875	809.04	--	--	--	--	--	--
-1.15	442.533	-1.9	812.622	--	--	--	--	--	--
-1.175	455.658	-1.925	823.891	--	--	--	--	--	--
-1.2	465.418	-1.95	830.243	--	--	--	--	--	--
-1.225	477.065	-1.975	841.024	--	--	--	--	--	--
-1.25	488.374	-2	860.694	--	--	--	--	--	--
-1.275	505.332	--	--	--	--	--	--	--	--
-1.3	512.255	--	--	--	--	--	--	--	--
-1.325	528.405	--	--	--	--	--	--	--	--
-1.35	534.772	--	--	--	--	--	--	--	--
-1.375	550.872	--	--	--	--	--	--	--	--
-1.4	560.892	--	--	--	--	--	--	--	--
-1.425	580.029	--	--	--	--	--	--	--	--
-1.45	588.266	--	--	--	--	--	--	--	--
-1.475	613.318	--	--	--	--	--	--	--	--
-1.5	622.431	--	--	--	--	--	--	--	--
-1.525	623.591	--	--	--	--	--	--	--	--
-1.55	650.794	--	--	--	--	--	--	--	--
-1.575	666.536	--	--	--	--	--	--	--	--
-1.6	680.049	--	--	--	--	--	--	--	--
-1.625	701.794	--	--	--	--	--	--	--	--
-1.65	706.501	--	--	--	--	--	--	--	--
-1.675	724.634	--	--	--	--	--	--	--	--
-1.7	737.432	--	--	--	--	--	--	--	--
-1.725	762.221	--	--	--	--	--	--	--	--
-1.75	780.807	--	--	--	--	--	--	--	--
-1.775	794.863	--	--	--	--	--	--	--	--
-1.8	799.908	--	--	--	--	--	--	--	--
-1.825	807.931	--	--	--	--	--	--	--	--
-1.85	831.469	--	--	--	--	--	--	--	--
-1.875	857.507	--	--	--	--	--	--	--	--
-1.9	880.872	--	--	--	--	--	--	--	--
-1.925	892.988	--	--	--	--	--	--	--	--
-1.95	889.484	--	--	--	--	--	--	--	--
-1.975	917.678	--	--	--	--	--	--	--	--
-2	945.208	--	--	--	--	--	--	--	--
-2.025	948.191	--	--	--	--	--	--	--	--
-2.05	951.75	--	--	--	--	--	--	--	--
-2.075	965.602	--	--	--	--	--	--	--	--
-2.1	992.929	--	--	--	--	--	--	--	--
-2.125	990.887	--	--	--	--	--	--	--	--
-2.15	1016.95	--	--	--	--	--	--	--	--
-2.175	1025.33	--	--	--	--	--	--	--	--
-2.2	1049.33	--	--	--	--	--	--	--	--
-2.225	1058.06	--	--	--	--	--	--	--	--
-2.25	1063.37	--	--	--	--	--	--	--	--
