# Supplementary material for: Unraveling the origin of ferroelectric resistance switching through the interfacial engineering of layered ferroelectric-metal junctions
Source: Nat Commun. 2021 Dec 15;12:7291. doi: 10.1038/s41467-021-27617-6 (PMC8674284; doi:10.1038/s41467-021-27617-6)
Supplement: Supplementary file 2 — Source data [file 41467_2021_27617_MOESM2_ESM.zip › Source data/Figure 2e.xlsx]

## Sheet: Sheet1
Electric field (KV/cm)	Barrier Height (meV)
0.25	2.62527
0.75	20.9119
1.5	47.2578
2	53.3417
2.25	53.0354
