# Supplementary material for: Unraveling the origin of ferroelectric resistance switching through the interfacial engineering of layered ferroelectric-metal junctions
Source: Nat Commun. 2021 Dec 15;12:7291. doi: 10.1038/s41467-021-27617-6 (PMC8674284; doi:10.1038/s41467-021-27617-6)
Supplement: Supplementary file 2 — Source data [file 41467_2021_27617_MOESM2_ESM.zip › Source data/Figure 2g.xlsx]

## Sheet: Sheet1
Distance (um): Blue line	Amplitude (pm)	Distance (um): Red line	Amplitude (pm)
0	5.82123e-11	0	4.31395e-11
8.72483e-09	4.36592e-11	8.72492e-09	4.70541e-11
1.74497e-08	4.15802e-11	1.74498e-08	8.38401e-11
2.61745e-08	6.39296e-11	2.61748e-08	7.76466e-11
3.48993e-08	3.89814e-11	3.48997e-08	6.41836e-11
4.36242e-08	5.01561e-11	4.36246e-08	8.5043e-11
5.2349e-08	4.88567e-11	5.23495e-08	7.14189e-11
6.10738e-08	5.58734e-11	6.10745e-08	7.65729e-11
6.97987e-08	6.41894e-11	6.97994e-08	4.15155e-11
7.85235e-08	3.04055e-11	7.85243e-08	6.25679e-11
8.72483e-08	4.26197e-11	8.72492e-08	5.21375e-11
9.59732e-08	4.00209e-11	9.59742e-08	7.03489e-11
1.04698e-07	3.19648e-11	1.04699e-07	7.12437e-11
1.13423e-07	3.11852e-11	1.13424e-07	6.795e-11
1.22148e-07	4.70376e-11	1.22149e-07	6.20775e-11
1.30872e-07	2.33889e-11	1.30874e-07	6.04994e-11
1.39597e-07	4.15802e-11	1.39599e-07	7.03136e-11
1.48322e-07	2.98858e-11	1.48324e-07	6.90671e-11
1.57047e-07	3.58629e-11	1.57049e-07	7.76242e-11
1.65772e-07	3.09253e-11	1.65774e-07	4.87921e-11
1.74497e-07	5.2495e-11	1.74498e-07	7.20645e-11
1.83222e-07	4.10604e-11	1.83223e-07	6.72809e-11
1.91946e-07	3.19648e-11	1.91948e-07	7.93893e-11
2.00671e-07	3.53432e-11	2.00673e-07	7.71562e-11
2.09396e-07	3.82018e-11	2.09398e-07	8.79699e-11
2.18121e-07	2.62475e-11	2.18123e-07	9.5304e-11
2.26846e-07	4.80771e-11	2.26848e-07	8.35731e-11
2.35571e-07	4.18401e-11	2.35573e-07	1.18647e-10
2.44295e-07	3.71623e-11	2.44298e-07	8.58438e-11
2.5302e-07	5.40543e-11	2.53023e-07	6.4688e-11
2.61745e-07	6.36697e-11	2.61748e-07	5.89943e-11
2.7047e-07	6.02913e-11	2.70473e-07	5.64167e-11
2.79195e-07	4.36592e-11	2.79198e-07	8.28088e-11
2.8792e-07	5.09357e-11	2.87922e-07	7.27653e-11
2.96644e-07	3.17049e-11	2.96647e-07	6.18705e-11
3.05369e-07	6.23703e-11	3.05372e-07	6.51043e-11
3.14094e-07	4.80771e-11	3.14097e-07	8.32074e-11
3.22819e-07	6.10709e-11	3.22822e-07	7.18658e-11
3.31544e-07	7.58839e-11	3.31547e-07	9.1039e-11
3.40269e-07	4.67777e-11	3.40272e-07	9.77746e-11
3.48993e-07	4.15802e-11	3.48997e-07	1.01773e-10
3.57718e-07	4.13203e-11	3.57722e-07	6.76149e-11
3.66443e-07	4.88567e-11	3.66447e-07	4.79783e-11
3.75168e-07	5.69129e-11	3.75172e-07	5.70681e-11
3.83893e-07	5.0416e-11	3.83897e-07	7.05735e-11
3.92618e-07	5.17154e-11	3.92622e-07	8.48866e-11
4.01343e-07	6.00314e-11	4.01347e-07	6.80817e-11
4.10067e-07	6.54888e-11	4.10071e-07	7.3953e-11
4.18792e-07	4.18401e-11	4.18796e-07	7.39624e-11
4.27517e-07	3.97611e-11	4.27521e-07	6.59733e-11
4.36242e-07	3.89814e-11	4.36246e-07	7.05676e-11
4.44967e-07	6.47092e-11	4.44971e-07	6.14907e-11
4.53692e-07	5.48339e-11	4.53696e-07	9.47325e-11
4.62416e-07	4.70376e-11	4.62421e-07	7.58556e-11
4.71141e-07	4.02808e-11	4.71146e-07	7.76019e-11
4.79866e-07	3.87216e-11	4.79871e-07	7.05558e-11
4.88591e-07	5.11956e-11	4.88596e-07	7.19093e-11
4.97316e-07	3.30043e-11	4.97321e-07	7.48702e-11
5.06041e-07	3.69024e-11	5.06046e-07	8.06851e-11
5.14765e-07	4.26197e-11	5.1477e-07	7.22103e-11
5.2349e-07	4.36592e-11	5.23495e-07	5.69129e-11
5.32215e-07	2.41685e-11	5.3222e-07	6.69611e-11
5.4094e-07	2.80666e-11	5.40945e-07	6.70387e-11
5.49665e-07	3.53432e-11	5.4967e-07	6.90483e-11
5.5839e-07	4.05407e-11	5.58395e-07	5.92941e-11
5.67114e-07	3.32642e-11	5.6712e-07	4.94682e-11
5.75839e-07	4.21e-11	5.75845e-07	6.68764e-11
5.84564e-07	2.88463e-11	5.8457e-07	5.43529e-11
5.93289e-07	4.44388e-11	5.93294e-07	5.62132e-11
6.02014e-07	4.49586e-11	6.02019e-07	5.86438e-11
6.10739e-07	5.74327e-11	6.10744e-07	5.61427e-11
6.19463e-07	4.67777e-11	6.19469e-07	6.50137e-11
6.28188e-07	4.67777e-11	6.28194e-07	6.58628e-11
6.36913e-07	3.87216e-11	6.36919e-07	5.77549e-11
6.45638e-07	4.05407e-11	6.45644e-07	6.7736e-11
6.54363e-07	2.67673e-11	6.54369e-07	6.44811e-11
6.63088e-07	3.69024e-11	6.63094e-07	5.72704e-11
6.71813e-07	4.18401e-11	6.71819e-07	5.38614e-11
6.80537e-07	3.63827e-11	6.80543e-07	5.3932e-11
6.89262e-07	3.27444e-11	6.89268e-07	8.05181e-11
6.97987e-07	2.96259e-11	6.97993e-07	7.32345e-11
7.06712e-07	4.31395e-11	7.06718e-07	8.40529e-11
7.15437e-07	3.58629e-11	7.15443e-07	5.82405e-11
7.24162e-07	5.01561e-11	7.24168e-07	6.58933e-11
7.32886e-07	4.4179e-11	7.32893e-07	7.62919e-11
7.41611e-07	5.19753e-11	7.41618e-07	8.38401e-11
7.50336e-07	5.92518e-11	7.50343e-07	7.27583e-11
7.59061e-07	6.99067e-11	7.59068e-07	8.20315e-11
7.67786e-07	5.71728e-11	7.67792e-07	7.41141e-11
7.76511e-07	3.82018e-11	7.76517e-07	6.04253e-11
7.85235e-07	4.39191e-11	7.85242e-07	7.6132e-11
7.9396e-07	3.37839e-11	7.93967e-07	5.71422e-11
8.02685e-07	2.91061e-11	8.02692e-07	7.32193e-11
8.1141e-07	4.13203e-11	8.11417e-07	5.87744e-11
8.20135e-07	5.40543e-11	8.20142e-07	5.66319e-11
8.2886e-07	3.95012e-11	8.28867e-07	6.86614e-11
8.37584e-07	3.11852e-11	8.37592e-07	7.58745e-11
8.46309e-07	5.63931e-11	8.46316e-07	5.71892e-11
8.55034e-07	2.46882e-11	8.55041e-07	5.85733e-11
8.63759e-07	3.66426e-11	8.63766e-07	6.8518e-11
8.72484e-07	3.40438e-11	8.72491e-07	5.06629e-11
8.81209e-07	3.17049e-11	8.81216e-07	4.35863e-11
8.89934e-07	4.10604e-11	8.89941e-07	4.70976e-11
8.98658e-07	5.09357e-11	8.98666e-07	5.58275e-11
9.07383e-07	3.76821e-11	9.07391e-07	6.26913e-11
9.16108e-07	4.31395e-11	9.16116e-07	6.60039e-11
9.24833e-07	3.92413e-11	9.24841e-07	5.80841e-11
9.33558e-07	4.44388e-11	9.33565e-07	5.76255e-11
9.42283e-07	3.66426e-11	9.4229e-07	7.42576e-11
9.51007e-07	2.9366e-11	9.51015e-07	5.3638e-11
9.59732e-07	3.74222e-11	9.5974e-07	4.57582e-11
9.68457e-07	2.26092e-11	9.68465e-07	7.7703e-11
9.77182e-07	5.27549e-11	9.7719e-07	5.65836e-11
9.85907e-07	4.23598e-11	9.85915e-07	6.40095e-11
9.94631e-07	2.07901e-11	9.9464e-07	5.1352e-11
1.00336e-06	2.78068e-11	1.00336e-06	5.42436e-11
1.01208e-06	5.22351e-11	1.01209e-06	5.33499e-11
1.02081e-06	5.09357e-11	1.02081e-06	7.29947e-11
1.02953e-06	3.19648e-11	1.02954e-06	5.75455e-11
1.03826e-06	5.0416e-11	1.03826e-06	7.66435e-11
1.04698e-06	3.06654e-11	1.04699e-06	6.88613e-11
1.0557e-06	3.45635e-11	1.05571e-06	6.35462e-11
1.06443e-06	4.15802e-11	1.06444e-06	5.68118e-11
1.07315e-06	3.5603e-11	1.07316e-06	5.82064e-11
1.08188e-06	3.87216e-11	1.08189e-06	6.66565e-11
1.0906e-06	3.87216e-11	1.09061e-06	5.21693e-11
1.09933e-06	3.66426e-11	1.09934e-06	5.81594e-11
1.10805e-06	2.62475e-11	1.10806e-06	6.07005e-11
1.11678e-06	3.06654e-11	1.11679e-06	5.88085e-11
1.1255e-06	4.18401e-11	1.12551e-06	4.938e-11
1.13423e-06	4.78172e-11	1.13424e-06	7.14201e-11
1.14295e-06	2.7287e-11	1.14296e-06	7.14048e-11
1.15168e-06	4.31395e-11	1.15169e-06	8.40623e-11
1.1604e-06	3.09253e-11	1.16041e-06	6.2863e-11
1.16913e-06	3.30043e-11	1.16914e-06	5.89037e-11
1.17785e-06	2.65074e-11	1.17786e-06	5.88955e-11
1.18658e-06	4.72975e-11	1.18659e-06	6.7208e-11
1.1953e-06	5.06759e-11	1.19531e-06	7.7536e-11
1.20403e-06	5.37944e-11	1.20404e-06	5.20329e-11
1.21275e-06	3.27444e-11	1.21276e-06	5.01056e-11
1.22148e-06	3.09253e-11	1.22149e-06	5.21316e-11
1.2302e-06	3.63827e-11	1.23021e-06	7.19234e-11
1.23893e-06	2.75469e-11	1.23894e-06	5.74644e-11
1.24765e-06	4.21e-11	1.24766e-06	5.4574e-11
1.25637e-06	5.14555e-11	1.25639e-06	6.16965e-11
1.2651e-06	5.22351e-11	1.26511e-06	5.49468e-11
1.27382e-06	5.19753e-11	1.27384e-06	7.40318e-11
1.28255e-06	3.76821e-11	1.28256e-06	8.18328e-11
1.29127e-06	5.71728e-11	1.29129e-06	6.17106e-11
1.3e-06	4.91166e-11	1.30001e-06	6.00949e-11
1.30872e-06	4.44388e-11	1.30874e-06	5.43388e-11
1.31745e-06	3.17049e-11	1.31746e-06	6.19858e-11
1.32617e-06	3.97611e-11	1.32619e-06	4.95658e-11
1.3349e-06	3.22247e-11	1.33491e-06	6.62884e-11
1.34362e-06	4.4179e-11	1.34364e-06	6.68893e-11
1.35235e-06	2.70271e-11	1.35236e-06	7.89695e-11
1.36107e-06	4.6258e-11	1.36109e-06	5.87473e-11
1.3698e-06	4.33993e-11	1.36981e-06	4.98574e-11
1.37852e-06	5.48339e-11	1.37854e-06	5.42118e-11
1.38725e-06	2.96259e-11	1.38726e-06	7.42493e-11
1.39597e-06	4.05407e-11	1.39599e-06	4.24704e-11
1.4047e-06	6.0811e-11	1.40471e-06	5.46928e-11
1.41342e-06	2.9366e-11	1.41343e-06	7.73373e-11
1.42215e-06	5.06759e-11	1.42216e-06	7.43975e-11
1.43087e-06	5.76925e-11	1.43088e-06	5.43294e-11
1.4396e-06	3.74222e-11	1.43961e-06	5.46928e-11
1.44832e-06	3.11852e-11	1.44833e-06	4.32559e-11
1.45704e-06	3.69024e-11	1.45706e-06	6.02384e-11
1.46577e-06	1.79315e-11	1.46578e-06	6.38237e-11
1.47449e-06	1.87111e-11	1.47451e-06	7.2322e-11
1.48322e-06	2.49481e-11	1.48323e-06	5.75926e-11
1.49194e-06	3.84617e-11	1.49196e-06	5.50867e-11
1.50067e-06	2.9366e-11	1.50068e-06	6.61026e-11
1.50939e-06	2.65074e-11	1.50941e-06	6.15836e-11
1.51812e-06	3.24845e-11	1.51813e-06	8.01501e-11
1.52684e-06	3.61228e-11	1.52686e-06	6.87402e-11
1.53557e-06	3.87216e-11	1.53558e-06	7.79111e-11
1.54429e-06	5.22351e-11	1.54431e-06	8.66811e-11
1.55302e-06	3.17049e-11	1.55303e-06	1.00533e-10
1.56174e-06	4.21e-11	1.56176e-06	8.25254e-11
1.57047e-06	5.92518e-11	1.57048e-06	8.41517e-11
1.57919e-06	5.8732e-11	1.57921e-06	1.09043e-10
1.58792e-06	4.6258e-11	1.58793e-06	8.74866e-11
1.59664e-06	5.82123e-11	1.59666e-06	8.99677e-11
1.60537e-06	2.83265e-11	1.60538e-06	6.1553e-11
1.61409e-06	2.96259e-11	1.61411e-06	4.39602e-11
1.62282e-06	3.32642e-11	1.62283e-06	7.20069e-11
1.63154e-06	2.57277e-11	1.63156e-06	6.5189e-11
1.64027e-06	4.98962e-11	1.64028e-06	1.19436e-10
1.64899e-06	3.61228e-11	1.64901e-06	9.13671e-11
1.65771e-06	6.47092e-11	1.65773e-06	8.8532e-11
1.66644e-06	3.53432e-11	1.66646e-06	5.41954e-11
1.67516e-06	3.40438e-11	1.67518e-06	5.05912e-11
1.68389e-06	4.18401e-11	1.68391e-06	7.50019e-11
1.69261e-06	3.87216e-11	1.69263e-06	7.80323e-11
1.70134e-06	3.48234e-11	1.70136e-06	6.33181e-11
1.71006e-06	4.46987e-11	1.71008e-06	6.16777e-11
1.71879e-06	4.88567e-11	1.71881e-06	6.0851e-11
1.72751e-06	4.85969e-11	1.72753e-06	6.79476e-11
1.73624e-06	3.92413e-11	1.73626e-06	5.8284e-11
1.74496e-06	3.48234e-11	1.74498e-06	5.87167e-11
1.75369e-06	3.95012e-11	1.75371e-06	6.98103e-11
1.76241e-06	4.57382e-11	1.76243e-06	7.17717e-11
1.77114e-06	4.21e-11	1.77116e-06	9.05381e-11
1.77986e-06	4.49586e-11	1.77988e-06	6.9347e-11
1.78859e-06	4.72975e-11	1.78861e-06	6.98479e-11
1.79731e-06	4.88567e-11	1.79733e-06	7.00337e-11
1.80604e-06	4.88567e-11	1.80606e-06	5.65836e-11
1.81476e-06	7.04265e-11	1.81478e-06	5.24644e-11
1.82349e-06	5.97715e-11	1.8235e-06	6.91071e-11
1.83221e-06	5.89919e-11	1.83223e-06	5.36874e-11
1.84094e-06	5.37944e-11	1.84095e-06	7.30887e-11
1.84966e-06	5.30148e-11	1.84968e-06	4.24527e-11
1.85838e-06	4.80771e-11	1.8584e-06	3.99716e-11
1.86711e-06	3.97611e-11	1.86713e-06	5.58499e-11
1.87583e-06	4.26197e-11	1.87585e-06	4.43401e-11
1.88456e-06	3.50833e-11	1.88458e-06	5.13191e-11
1.89328e-06	3.69024e-11	1.8933e-06	9.24865e-11
1.90201e-06	3.45635e-11	1.90203e-06	4.29889e-11
1.91073e-06	3.79419e-11	1.91075e-06	6.31158e-11
1.91946e-06	3.37839e-11	1.91948e-06	5.83875e-11
1.92818e-06	4.57382e-11	1.9282e-06	6.28901e-11
1.93691e-06	4.39191e-11	1.93693e-06	5.92894e-11
1.94563e-06	4.65178e-11	1.94565e-06	4.69071e-11
1.95436e-06	3.48234e-11	1.95438e-06	6.29277e-11
1.96308e-06	2.07901e-11	1.9631e-06	6.40166e-11
1.97181e-06	3.53432e-11	1.97183e-06	6.70375e-11
1.98053e-06	4.96364e-11	1.98055e-06	7.23608e-11
1.98926e-06	3.97611e-11	1.98928e-06	5.22457e-11
1.99798e-06	2.70271e-11	1.998e-06	4.89555e-11
2.00671e-06	3.66426e-11	2.00673e-06	5.70858e-11
2.01543e-06	3.1445e-11	2.01545e-06	6.25385e-11
2.02416e-06	2.75469e-11	2.02418e-06	6.5443e-11
2.03288e-06	4.72975e-11	2.0329e-06	5.60145e-11
2.04161e-06	3.19648e-11	2.04163e-06	3.87216e-11
2.05033e-06	4.28796e-11	2.05035e-06	6.44975e-11
2.05905e-06	4.00209e-11	2.05908e-06	6.36662e-11
2.06778e-06	4.8337e-11	2.0678e-06	4.817e-11
2.0765e-06	4.91166e-11	2.07653e-06	5.08558e-11
2.08523e-06	5.58734e-11	2.08525e-06	5.51032e-11
2.09395e-06	3.45635e-11	2.09398e-06	5.3391e-11
2.10268e-06	5.48339e-11	2.1027e-06	4.50703e-11
2.1114e-06	3.97611e-11	2.11143e-06	4.73128e-11
2.12013e-06	3.24845e-11	2.12015e-06	4.88168e-11
2.12885e-06	3.74222e-11	2.12888e-06	6.6038e-11
2.13758e-06	4.98962e-11	2.1376e-06	5.36592e-11
2.1463e-06	4.15802e-11	2.14633e-06	4.33829e-11
2.15503e-06	4.54783e-11	2.15505e-06	4.81383e-11
2.16375e-06	2.78068e-11	2.16378e-06	5.35898e-11
2.17248e-06	3.82018e-11	2.1725e-06	5.76208e-11
2.1812e-06	3.71623e-11	2.18123e-06	6.17188e-11
2.18993e-06	2.5208e-11	2.18995e-06	5.90484e-11
2.19865e-06	4.26197e-11	2.19868e-06	3.87027e-11
2.20738e-06	3.09253e-11	2.2074e-06	5.67859e-11
2.2161e-06	3.06654e-11	2.21613e-06	6.03501e-11
2.22483e-06	3.50833e-11	2.22485e-06	3.72423e-11
2.23355e-06	4.15802e-11	2.23358e-06	4.55042e-11
2.24228e-06	2.85864e-11	2.2423e-06	4.47128e-11
2.251e-06	2.75469e-11	2.25103e-06	6.91647e-11
2.25972e-06	2.3129e-11	2.25975e-06	6.67094e-11
2.26845e-06	5.09357e-11	2.26848e-06	5.59193e-11
2.27717e-06	6.0811e-11	2.2772e-06	3.13145e-11
2.2859e-06	4.05407e-11	2.28593e-06	4.70505e-11
2.29462e-06	2.00105e-11	2.29465e-06	6.50514e-11
2.30335e-06	4.10604e-11	2.30338e-06	5.88308e-11
2.31207e-06	2.13099e-11	2.3121e-06	5.48033e-11
2.3208e-06	2.28691e-11	2.32083e-06	7.20645e-11
2.32952e-06	3.53432e-11	2.32955e-06	7.75842e-11
2.33825e-06	2.65074e-11	2.33828e-06	6.17494e-11
2.34697e-06	4.65178e-11	2.347e-06	5.80818e-11
2.3557e-06	3.40438e-11	2.35573e-06	6.75972e-11
2.36442e-06	3.71623e-11	2.36445e-06	9.05557e-11
2.37315e-06	3.30043e-11	2.37318e-06	5.52737e-11
2.38187e-06	4.05407e-11	2.3819e-06	6.64366e-11
2.3906e-06	4.57382e-11	2.39063e-06	7.7803e-11
2.39932e-06	5.97715e-11	2.39935e-06	6.96268e-11
2.40805e-06	4.13203e-11	2.40808e-06	5.59933e-11
2.41677e-06	4.93765e-11	2.4168e-06	7.49584e-11
2.4255e-06	3.92413e-11	2.42553e-06	8.18563e-11
2.43422e-06	5.74327e-11	2.43425e-06	9.46761e-11
2.44295e-06	7.22456e-11	2.44298e-06	7.40318e-11
2.45167e-06	4.70376e-11	2.4517e-06	7.06275e-11
2.46039e-06	3.76821e-11	2.46043e-06	5.73068e-11
2.46912e-06	2.88463e-11	2.46915e-06	7.60708e-11
2.47784e-06	3.74222e-11	2.47788e-06	7.8472e-11
2.48657e-06	3.43037e-11	2.4866e-06	7.69963e-11
2.49529e-06	4.4179e-11	2.49533e-06	6.58404e-11
2.50402e-06	4.31395e-11	2.50405e-06	6.67035e-11
2.51274e-06	2.65074e-11	2.51278e-06	7.34403e-11
2.52147e-06	3.69024e-11	2.5215e-06	4.84369e-11
2.53019e-06	5.58734e-11	2.53023e-06	4.25539e-11
2.53892e-06	5.43141e-11	2.53895e-06	7.08357e-11
2.54764e-06	4.72975e-11	2.54768e-06	9.37636e-11
2.55637e-06	6.36697e-11	2.5564e-06	5.95434e-11
2.56509e-06	4.26197e-11	2.56513e-06	6.84533e-11
2.57382e-06	4.21e-11	2.57385e-06	7.19187e-11
2.58254e-06	5.89919e-11	2.58258e-06	6.19834e-11
2.59127e-06	3.69024e-11	2.5913e-06	5.77737e-11
2.59999e-06	3.5603e-11	2.60003e-06	7.40342e-11
2.60872e-06	5.2495e-11	2.60875e-06	8.02406e-11
2.61744e-06	5.14555e-11	2.61748e-06	7.78312e-11
2.62617e-06	5.84722e-11	2.6262e-06	4.89438e-11
2.63489e-06	5.37944e-11	2.63493e-06	5.87356e-11
2.64362e-06	5.11956e-11	2.64365e-06	6.37391e-11
2.65234e-06	4.65178e-11	2.65238e-06	6.82945e-11
2.66106e-06	5.01561e-11	2.6611e-06	6.45563e-11
2.66979e-06	5.50938e-11	2.66983e-06	7.62637e-11
2.67851e-06	6.36697e-11	2.67855e-06	7.55911e-11
2.68724e-06	4.46987e-11	2.68728e-06	5.58581e-11
2.69596e-06	5.37944e-11	2.696e-06	6.63649e-11
2.70469e-06	4.4179e-11	2.70473e-06	4.99903e-11
2.71341e-06	4.65178e-11	2.71345e-06	5.8705e-11
2.72214e-06	3.3524e-11	2.72218e-06	5.60415e-11
2.73086e-06	3.69024e-11	2.7309e-06	5.83146e-11
2.73959e-06	5.19753e-11	2.73963e-06	5.76079e-11
2.74831e-06	3.82018e-11	2.74835e-06	4.16178e-11
2.75704e-06	3.74222e-11	2.75708e-06	4.70646e-11
2.76576e-06	5.69129e-11	2.7658e-06	5.86368e-11
2.77449e-06	4.88567e-11	2.77453e-06	5.97339e-11
2.78321e-06	4.26197e-11	2.78326e-06	5.85509e-11
2.79194e-06	3.71623e-11	2.79198e-06	7.9989e-11
2.80066e-06	4.10604e-11	2.80071e-06	7.89354e-11
2.80939e-06	5.14555e-11	2.80943e-06	8.23455e-11
2.81811e-06	3.11852e-11	2.81816e-06	9.33555e-11
2.82684e-06	3.69024e-11	2.82688e-06	1.02803e-10
2.83556e-06	4.78172e-11	2.83561e-06	8.81592e-11
2.84429e-06	4.10604e-11	2.84433e-06	7.45668e-11
2.85301e-06	5.01561e-11	2.85306e-06	5.47916e-11
2.86173e-06	5.09357e-11	2.86178e-06	6.75537e-11
2.87046e-06	4.31395e-11	2.87051e-06	7.54358e-11
2.87918e-06	5.0416e-11	2.87923e-06	7.11626e-11
2.88791e-06	4.13203e-11	2.88796e-06	7.36473e-11
2.89663e-06	5.74327e-11	2.89668e-06	6.80017e-11
2.90536e-06	6.9387e-11	2.90541e-06	7.58792e-11
2.91408e-06	5.53536e-11	2.91413e-06	7.13966e-11
2.92281e-06	3.82018e-11	2.92286e-06	7.54852e-11
2.93153e-06	5.22351e-11	2.93158e-06	8.72044e-11
2.94026e-06	6.21104e-11	2.94031e-06	8.13518e-11
2.94898e-06	3.17049e-11	2.94903e-06	7.50737e-11
2.95771e-06	4.26197e-11	2.95776e-06	7.92411e-11
2.96643e-06	4.80771e-11	2.96648e-06	8.17011e-11
2.97516e-06	4.54783e-11	2.97521e-06	9.02194e-11
2.98388e-06	4.85969e-11	2.98393e-06	8.98878e-11
2.99261e-06	5.58734e-11	2.99266e-06	8.39142e-11
3.00133e-06	3.09253e-11	3.00138e-06	7.27842e-11
3.01006e-06	5.14555e-11	3.01011e-06	7.57004e-11
3.01878e-06	4.21e-11	3.01883e-06	7.91858e-11
3.02751e-06	5.27549e-11	3.02756e-06	8.32921e-11
3.03623e-06	5.53536e-11	3.03628e-06	9.05827e-11
3.04496e-06	3.3524e-11	3.04501e-06	8.41564e-11
3.05368e-06	3.58629e-11	3.05373e-06	8.56792e-11
3.0624e-06	5.50938e-11	3.06246e-06	7.38966e-11
3.07113e-06	5.50938e-11	3.07118e-06	1.02066e-10
3.07985e-06	5.61333e-11	3.07991e-06	9.45761e-11
3.08858e-06	5.61333e-11	3.08863e-06	7.61873e-11
3.0973e-06	4.08006e-11	3.09736e-06	7.1446e-11
3.10603e-06	5.89919e-11	3.10608e-06	7.78206e-11
3.11475e-06	4.65178e-11	3.11481e-06	8.57392e-11
3.12348e-06	3.84617e-11	3.12353e-06	9.00124e-11
3.1322e-06	2.65074e-11	3.13226e-06	8.65235e-11
3.14093e-06	3.76821e-11	3.14098e-06	8.20703e-11
3.14965e-06	3.97611e-11	3.14971e-06	1.11744e-10
3.15838e-06	3.97611e-11	3.15843e-06	8.44339e-11
3.1671e-06	6.47092e-11	3.16716e-06	8.12343e-11
3.17583e-06	5.58734e-11	3.17588e-06	8.38177e-11
3.18455e-06	3.95012e-11	3.18461e-06	9.16963e-11
3.19328e-06	3.01456e-11	3.19333e-06	1.14957e-10
3.202e-06	3.84617e-11	3.20206e-06	8.60661e-11
3.21073e-06	4.23598e-11	3.21078e-06	8.5036e-11
3.21945e-06	5.53536e-11	3.21951e-06	9.73725e-11
3.22818e-06	4.72975e-11	3.22823e-06	7.59333e-11
3.2369e-06	6.02913e-11	3.23696e-06	8.40788e-11
3.24563e-06	7.53641e-11	3.24568e-06	1.01675e-10
3.25435e-06	8.47197e-11	3.25441e-06	9.36072e-11
3.26307e-06	5.0416e-11	3.26313e-06	9.4435e-11
3.2718e-06	3.32642e-11	3.27186e-06	7.61696e-11
3.28052e-06	2.54679e-11	3.28058e-06	6.21916e-11
3.28925e-06	4.8337e-11	3.28931e-06	6.47398e-11
3.29797e-06	5.32746e-11	3.29803e-06	1.06047e-10
3.3067e-06	5.27549e-11	3.30676e-06	1.14436e-10
3.31542e-06	6.10709e-11	3.31548e-06	9.10943e-11
3.32415e-06	5.37944e-11	3.32421e-06	8.06898e-11
3.33287e-06	6.31499e-11	3.33293e-06	8.78687e-11
3.3416e-06	6.39296e-11	3.34166e-06	7.12167e-11
3.35032e-06	6.34098e-11	3.35038e-06	9.35366e-11
3.35905e-06	4.05407e-11	3.35911e-06	8.28629e-11
3.36777e-06	4.18401e-11	3.36783e-06	6.88343e-11
3.3765e-06	5.30148e-11	3.37656e-06	5.81429e-11
3.38522e-06	6.02913e-11	3.38528e-06	6.03136e-11
3.39395e-06	6.65283e-11	3.39401e-06	8.90153e-11
3.40267e-06	4.02808e-11	3.40273e-06	7.76571e-11
3.4114e-06	3.53432e-11	3.41146e-06	7.73832e-11
3.42012e-06	3.53432e-11	3.42018e-06	8.398e-11
3.42885e-06	3.19648e-11	3.42891e-06	7.92093e-11
3.43757e-06	5.53536e-11	3.43763e-06	8.86648e-11
3.4463e-06	5.97715e-11	3.44636e-06	7.81404e-11
3.45502e-06	4.70376e-11	3.45508e-06	6.08052e-11
3.46374e-06	2.3129e-11	3.46381e-06	6.05594e-11
3.47247e-06	3.32642e-11	3.47253e-06	7.76618e-11
3.48119e-06	4.59981e-11	3.48126e-06	7.3124e-11
3.48992e-06	5.09357e-11	3.48998e-06	9.05733e-11
3.49864e-06	5.97715e-11	3.49871e-06	7.32581e-11
3.50737e-06	3.92413e-11	3.50743e-06	9.71161e-11
3.51609e-06	4.13203e-11	3.51616e-06	8.37872e-11
3.52482e-06	4.75574e-11	3.52488e-06	8.36743e-11
3.53354e-06	6.05512e-11	3.53361e-06	7.03089e-11
3.54227e-06	5.82123e-11	3.54233e-06	1.10978e-10
3.55099e-06	4.08006e-11	3.55106e-06	9.5277e-11
3.55972e-06	4.91166e-11	3.55978e-06	9.4515e-11
3.56844e-06	3.66426e-11	3.56851e-06	6.65189e-11
3.57717e-06	5.19753e-11	3.57723e-06	5.73045e-11
3.58589e-06	3.82018e-11	3.58596e-06	7.01819e-11
3.59462e-06	4.23598e-11	3.59468e-06	8.68563e-11
3.60334e-06	5.53536e-11	3.60341e-06	9.2944e-11
3.61207e-06	6.26302e-11	3.61213e-06	9.24666e-11
3.62079e-06	3.89814e-11	3.62086e-06	6.09898e-11
3.62952e-06	6.86073e-11	3.62958e-06	6.44187e-11
3.63824e-06	4.28796e-11	3.63831e-06	7.19845e-11
3.64697e-06	4.31395e-11	3.64703e-06	6.67753e-11
3.65569e-06	3.40438e-11	3.65576e-06	5.74044e-11
3.66441e-06	4.33993e-11	3.66448e-06	6.57628e-11
3.67314e-06	3.92413e-11	3.67321e-06	7.3545e-11
3.68186e-06	6.28901e-11	3.68193e-06	7.90341e-11
3.69059e-06	3.92413e-11	3.69066e-06	6.3331e-11
3.69931e-06	2.65074e-11	3.69938e-06	4.22305e-11
3.70804e-06	2.70271e-11	3.70811e-06	5.81723e-11
3.71676e-06	2.26092e-11	3.71683e-06	5.61309e-11
3.72549e-06	3.17049e-11	3.72556e-06	2.73505e-11
3.73421e-06	4.39191e-11	3.73428e-06	2.89756e-11
3.74294e-06	3.66426e-11	3.74301e-06	2.82959e-11
3.75166e-06	3.30043e-11	3.75173e-06	3.39991e-11
3.76039e-06	2.70271e-11	3.76046e-06	1.83854e-11
3.76911e-06	3.22247e-11	3.76918e-06	3.31583e-11
3.77784e-06	3.01456e-11	3.77791e-06	4.58358e-11
3.78656e-06	2.75469e-11	3.78663e-06	2.92437e-11
3.79529e-06	3.48234e-11	3.79536e-06	3.1672e-11
3.80401e-06	2.54679e-11	3.80408e-06	2.87005e-11
3.81274e-06	3.69024e-11	3.81281e-06	3.45612e-11
3.82146e-06	3.19648e-11	3.82153e-06	4.79172e-11
3.83019e-06	2.57277e-11	3.83026e-06	3.53679e-11
3.83891e-06	1.53327e-11	3.83898e-06	4.41554e-11
3.84764e-06	1.81913e-11	3.84771e-06	4.15214e-11
3.85636e-06	3.89814e-11	3.85643e-06	2.96259e-11
