# Supplementary material for: Unraveling the origin of ferroelectric resistance switching through the interfacial engineering of layered ferroelectric-metal junctions
Source: Nat Commun. 2021 Dec 15;12:7291. doi: 10.1038/s41467-021-27617-6 (PMC8674284; doi:10.1038/s41467-021-27617-6)
Supplement: Supplementary file 2 — Source data [file 41467_2021_27617_MOESM2_ESM.zip › Source data/Figure 3b.xlsx]

## Sheet: Sheet1
Electric field (KV/cm)	Current density (A/cm2)
-0.25	-17.8264
-0.225	-14.9898
-0.2	-11.9198
-0.175	-9.50483
-0.15	-7.93341
-0.125	-6.15695
-0.1	-4.72181
-0.075	-3.40725
-0.05	-2.28968
-0.025	-1.18165
0	-0.00651
0.025	1.16322
0.05	2.32664
0.075	3.437
0.1	4.33175
0.125	5.26376
0.15	6.26722
0.175	7.07131
0.2	7.85471
0.225	8.63698
0.25	9.62433
0.25	9.79025
0.225	8.37397
0.2	7.59488
0.175	6.58523
0.15	5.5465
0.125	4.66763
0.1	3.84584
0.075	2.96599
0.05	2.18605
0.025	1.13386
0	-0.00644
-0.025	-1.23087
-0.05	-2.52856
-0.075	-3.92959
-0.1	-5.36187
-0.125	-6.82894
-0.15	-8.59217
-0.175	-10.2859
-0.2	-11.9141
-0.225	-14.4804
-0.25	-17.3506
