# Supplementary material for: Unraveling the origin of ferroelectric resistance switching through the interfacial engineering of layered ferroelectric-metal junctions
Source: Nat Commun. 2021 Dec 15;12:7291. doi: 10.1038/s41467-021-27617-6 (PMC8674284; doi:10.1038/s41467-021-27617-6)
Supplement: Supplementary file 2 — Source data [file 41467_2021_27617_MOESM2_ESM.zip › Source data/Figure 3c.xlsx]

## Sheet: Sheet1
Electric field (KV/cm)	Current density (A/cm2)
-2.5	-8630.47
-2.475	-7386.92
-2.45	-7062.99
-2.425	-6854.51
-2.4	-6672.72
-2.375	-6411.67
-2.35	-6251.79
-2.325	-6182.39
-2.3	-5985.27
-2.275	-5820.8
-2.25	-5645.9
-2.225	-5528.47
-2.2	-5413.92
-2.175	-5234.52
-2.15	-5191.42
-2.125	-5086.97
-2.1	-4987.47
-2.075	-4900.37
-2.05	-4751.31
-2.025	-4677.87
-2	-4549.25
-1.975	-4447.7
-1.95	-4426.61
-1.925	-4362.72
-1.9	-4271.54
-1.875	-4250.66
-1.85	-4192.76
-1.825	-4116.48
-1.8	-4044.83
-1.775	-3968.58
-1.75	-3879.31
-1.725	-3849.99
-1.7	-3827.67
-1.675	-3773.78
-1.65	-3794.84
-1.625	-3741.39
-1.6	-3742.97
-1.575	-3656.52
-1.55	-3627.31
-1.525	-3537.12
-1.5	-3468.88
-1.475	-3462.65
-1.45	-3434.48
-1.425	-3385.43
-1.4	-3340.03
-1.375	-3274.63
-1.35	-3199.12
-1.325	-3156.86
-1.3	-3083.52
-1.275	-3043.58
-1.25	-2983.27
-1.225	-2927.17
-1.2	-2865.05
-1.175	-2798.4
-1.15	-2756.71
-1.125	-2708.91
-1.1	-2684.06
-1.075	-2619.88
-1.05	-2583.27
-1.025	-2538.36
-1	-2474.38
-0.975	-2425.6
-0.95	-2344.64
-0.925	-2343.61
-0.9	-2305.75
-0.875	-2225.63
-0.85	-2179.24
-0.825	-2137.33
-0.8	-2078.24
-0.775	-2013.24
-0.75	-1973.2
-0.725	-1881.83
-0.7	-1836.54
-0.675	-1766.51
-0.65	-1691.85
-0.625	-1635.4
-0.6	-1559.52
-0.575	-1498.36
-0.55	-1431.69
-0.525	-1360.67
-0.5	-1284.2
-0.475	-1232.58
-0.45	-1144.52
-0.425	-1097.47
-0.4	-1036.2
-0.375	-974.737
-0.35	-922.434
-0.325	-851.724
-0.3	-811.558
-0.275	-749.507
-0.25	-675.369
-0.225	-613.288
-0.2	-547.438
-0.175	-480.459
-0.15	-411.159
-0.125	-344.264
-0.1	-276.854
-0.075	-211.51
-0.05	-142.087
-0.025	-71.5073
0	-0.00946
0.025	73.9145
0.05	150.339
0.075	225.916
0.1	301.42
0.125	380.678
0.15	457.732
0.175	540.753
0.2	613.895
0.225	680.414
0.25	753.426
0.275	825.881
0.3	885.697
0.325	940.299
0.35	1010.9
0.375	1025.94
0.4	1090.23
0.425	1151.16
0.45	1188.83
0.475	1227.54
0.5	1243.35
0.525	1280.51
0.55	1276.59
0.575	1322.28
0.6	1333.05
0.625	1347.49
0.65	1323.33
0.675	1307.76
0.7	1310.39
0.725	1339.73
0.75	1353.8
0.775	1375.42
0.8	1396.12
0.825	1438.77
0.85	1486.89
0.875	1522.26
0.9	1549.94
0.925	1612.16
0.95	1653.58
0.975	1677.55
1	1735.26
1.025	1793
1.05	1852.47
1.075	1875.42
1.1	1955.89
1.125	2006.5
1.15	2053.12
1.175	2122.85
1.2	2154.11
1.225	2217.37
1.25	2254.73
1.275	2287.48
1.3	2321.04
1.325	2328.92
1.35	2357.57
1.375	2322.39
1.4	2361.61
1.425	2429.92
1.45	2443.88
1.475	2507.25
1.5	2551.7
1.525	2618.97
1.55	2687.35
1.575	2705.71
1.6	2722.71
1.625	2817.46
1.65	2888.36
1.675	2925.51
1.7	2935.6
1.725	2935.67
1.75	2991.35
1.775	3027.75
1.8	3131.56
1.825	3182.97
1.85	3272.52
1.875	3302.37
1.9	3332.52
1.925	3447.19
1.95	3508.26
1.975	3563.33
2	3646.75
2.025	3710.49
2.05	3751.21
2.075	3859.35
2.1	3889.56
2.125	3955
2.15	4097.84
2.175	4180.88
2.2	4287.43
2.225	4292.57
2.25	4415.82
2.275	4558.5
2.3	4611.66
2.325	4726.83
2.35	4858.08
2.375	5011.23
2.4	5081.86
2.425	5157.18
2.45	5287.21
2.475	5364.96
2.5	5614.64
2.5	5671.48
2.475	5537.08
2.45	5602.87
2.425	5462.79
2.4	5432.29
2.375	5323.25
2.35	5267.71
2.325	5153.03
2.3	5121.33
2.275	5079.44
2.25	4953.78
2.225	4847.67
2.2	4821.36
2.175	4792.99
2.15	4727.67
2.125	4678.01
2.1	4599.89
2.075	4549
2.05	4486.53
2.025	4385.35
2	4271.15
1.975	4225.54
1.95	4136.97
1.925	4096.3
1.9	4003.24
1.875	3892.17
1.85	3833.01
1.825	3847.1
1.8	3791.48
1.775	3771.56
1.75	3685.63
1.725	3635.96
1.7	3625.19
1.675	3572.34
1.65	3476.24
1.625	3434.74
1.6	3409.16
1.575	3328.62
1.55	3251.9
1.525	3170.46
1.5	3131.64
1.475	3078.6
1.45	3010.31
1.425	2962.89
1.4	2921.78
1.375	2847.41
1.35	2758.67
1.325	2760.03
1.3	2691.35
1.275	2669.56
1.25	2617.95
1.225	2523.04
1.2	2484.77
1.175	2417.72
1.15	2345.77
1.125	2276.13
1.1	2228.54
1.075	2152.18
1.05	2122.13
1.025	2080.18
1	2020.54
0.975	1969.71
0.95	1909.28
0.925	1849.45
0.9	1811.89
0.875	1743.03
0.85	1676.11
0.825	1625.72
0.8	1571.98
0.775	1509.49
0.75	1449.31
0.725	1440.7
0.7	1379.22
0.675	1342.25
0.65	1296.7
0.625	1253.36
0.6	1206.99
0.575	1170.8
0.55	1144.72
0.525	1117.92
0.5	1079.27
0.475	1066.11
0.45	1024.33
0.425	989.515
0.4	949.323
0.375	921.707
0.35	885.778
0.325	839.38
0.3	827.549
0.275	765.867
0.25	694.842
0.225	633.479
0.2	561.834
0.175	503.307
0.15	435.657
0.125	367.975
0.1	297.068
0.075	228.509
0.05	154.413
0.025	78.5637
0	0.01698
-0.025	-84.7251
-0.05	-173.561
-0.075	-263.66
-0.1	-356.169
-0.125	-453.637
-0.15	-548.6
-0.175	-641.192
-0.2	-732.558
-0.225	-835.834
-0.25	-926.388
-0.275	-1020.43
-0.3	-1090.48
-0.325	-1179.88
-0.35	-1266.24
-0.375	-1351.82
-0.4	-1440.43
-0.425	-1524.18
-0.45	-1603.59
-0.475	-1680.96
-0.5	-1763.36
-0.525	-1822.73
-0.55	-1900.76
-0.575	-1949.18
-0.6	-2027.64
-0.625	-2066.82
-0.65	-2107.14
-0.675	-2177.72
-0.7	-2236.3
-0.725	-2266.54
-0.75	-2324.53
-0.775	-2402.29
-0.8	-2448.07
-0.825	-2494.09
-0.85	-2548.58
-0.875	-2571.29
-0.9	-2643.77
-0.925	-2746.53
-0.95	-2779.78
-0.975	-2817.99
-1	-2813.98
-1.025	-2802.79
-1.05	-2836.37
-1.075	-2887.81
-1.1	-2893.64
-1.125	-2904.65
-1.15	-2895.1
-1.175	-2928.62
-1.2	-2980.71
-1.225	-2972.58
-1.25	-3063.33
-1.275	-3077.39
-1.3	-3050.91
-1.325	-3065.52
-1.35	-3055.97
-1.375	-3106.13
-1.4	-3121.3
-1.425	-3144.25
-1.45	-3137.11
-1.475	-3134.08
-1.5	-3174.88
-1.525	-3191.82
-1.55	-3229.28
-1.575	-3249.85
-1.6	-3339.88
-1.625	-3384.5
-1.65	-3400.56
-1.675	-3447.78
-1.7	-3475.36
-1.725	-3514.88
-1.75	-3592.66
-1.775	-3610.25
-1.8	-3668.26
-1.825	-3714.3
-1.85	-3784.19
-1.875	-3807.37
-1.9	-3860.59
-1.925	-3956.98
-1.95	-4004.55
-1.975	-4087.65
-2	-4133.61
-2.025	-4200.39
-2.05	-4279.76
-2.075	-4443.02
-2.1	-4488.55
-2.125	-4561.69
-2.15	-4616.99
-2.175	-4634.17
-2.2	-4710.71
-2.225	-4784.3
-2.25	-4815.59
-2.275	-4858.13
-2.3	-4888.8
-2.325	-4880.9
-2.35	-4911.96
-2.375	-5048.99
-2.4	-5094.93
-2.425	-5122.71
-2.45	-5268.57
-2.475	-5420.58
-2.5	-5437.61
