# Supplementary material for: Unraveling the origin of ferroelectric resistance switching through the interfacial engineering of layered ferroelectric-metal junctions
Source: Nat Commun. 2021 Dec 15;12:7291. doi: 10.1038/s41467-021-27617-6 (PMC8674284; doi:10.1038/s41467-021-27617-6)
Supplement: Supplementary file 2 — Source data [file 41467_2021_27617_MOESM2_ESM.zip › Source data/Figure 3d.xlsx]

## Sheet: Sheet1
Electric field (KV/cm)	Current density (A/cm2)
-2.5	8630.47
-2.475	7386.92
-2.45	7062.99
-2.425	6854.51
-2.4	6672.72
-2.375	6411.67
-2.35	6251.79
-2.325	6182.39
-2.3	5985.27
-2.275	5820.8
-2.25	5645.9
-2.225	5528.47
-2.2	5413.92
-2.175	5234.52
-2.15	5191.42
-2.125	5086.97
-2.1	4987.47
-2.075	4900.37
-2.05	4751.31
-2.025	4677.87
-2	4549.25
-1.975	4447.7
-1.95	4426.61
-1.925	4362.72
-1.9	4271.54
-1.875	4250.66
-1.85	4192.76
-1.825	4116.48
-1.8	4044.83
-1.775	3968.58
-1.75	3879.31
-1.725	3849.99
-1.7	3827.67
-1.675	3773.78
-1.65	3794.84
-1.625	3741.39
-1.6	3742.97
-1.575	3656.52
-1.55	3627.31
-1.525	3537.12
-1.5	3468.88
-1.475	3462.65
-1.45	3434.48
-1.425	3385.43
-1.4	3340.03
-1.375	3274.63
-1.35	3199.12
-1.325	3156.86
-1.3	3083.52
-1.275	3043.58
-1.25	2983.27
-1.225	2927.17
-1.2	2865.05
-1.175	2798.4
-1.15	2756.71
-1.125	2708.91
-1.1	2684.06
-1.075	2619.88
-1.05	2583.27
-1.025	2538.36
-1	2474.38
-0.975	2425.6
-0.95	2344.64
-0.925	2343.61
-0.9	2305.75
-0.875	2225.63
-0.85	2179.24
-0.825	2137.33
-0.8	2078.24
-0.775	2013.24
-0.75	1973.2
-0.725	1881.83
-0.7	1836.54
-0.675	1766.51
-0.65	1691.85
-0.625	1635.4
-0.6	1559.52
-0.575	1498.36
-0.55	1431.69
-0.525	1360.67
-0.5	1284.2
-0.475	1232.58
-0.45	1144.52
-0.425	1097.47
-0.4	1036.2
-0.375	974.737
-0.35	922.434
-0.325	851.724
-0.3	811.558
-0.275	749.507
-0.25	675.369
-0.225	613.288
-0.2	547.438
-0.175	480.459
-0.15	411.159
-0.125	344.264
-0.1	276.854
-0.075	211.51
-0.05	142.087
-0.025	71.5073
0	0.00946
0.025	73.9145
0.05	150.339
0.075	225.916
0.1	301.42
0.125	380.678
0.15	457.732
0.175	540.753
0.2	613.895
0.225	680.414
0.25	753.426
0.275	825.881
0.3	885.697
0.325	940.299
0.35	1010.9
0.375	1025.94
0.4	1090.23
0.425	1151.16
0.45	1188.83
0.475	1227.54
0.5	1243.35
0.525	1280.51
0.55	1276.59
0.575	1322.28
0.6	1333.05
0.625	1347.49
0.65	1323.33
0.675	1307.76
0.7	1310.39
0.725	1339.73
0.75	1353.8
0.775	1375.42
0.8	1396.12
0.825	1438.77
0.85	1486.89
0.875	1522.26
0.9	1549.94
0.925	1612.16
0.95	1653.58
0.975	1677.55
1	1735.26
1.025	1793
1.05	1852.47
1.075	1875.42
1.1	1955.89
1.125	2006.5
1.15	2053.12
1.175	2122.85
1.2	2154.11
1.225	2217.37
1.25	2254.73
1.275	2287.48
1.3	2321.04
1.325	2328.92
1.35	2357.57
1.375	2322.39
1.4	2361.61
1.425	2429.92
1.45	2443.88
1.475	2507.25
1.5	2551.7
1.525	2618.97
1.55	2687.35
1.575	2705.71
1.6	2722.71
1.625	2817.46
1.65	2888.36
1.675	2925.51
1.7	2935.6
1.725	2935.67
1.75	2991.35
1.775	3027.75
1.8	3131.56
1.825	3182.97
1.85	3272.52
1.875	3302.37
1.9	3332.52
1.925	3447.19
1.95	3508.26
1.975	3563.33
2	3646.75
2.025	3710.49
2.05	3751.21
2.075	3859.35
2.1	3889.56
2.125	3955
2.15	4097.84
2.175	4180.88
2.2	4287.43
2.225	4292.57
2.25	4415.82
2.275	4558.5
2.3	4611.66
2.325	4726.83
2.35	4858.08
2.375	5011.23
2.4	5081.86
2.425	5157.18
2.45	5287.21
2.475	5364.96
2.5	5614.64
2.5	5671.48
2.475	5537.08
2.45	5602.87
2.425	5462.79
2.4	5432.29
2.375	5323.25
2.35	5267.71
2.325	5153.03
2.3	5121.33
2.275	5079.44
2.25	4953.78
2.225	4847.67
2.2	4821.36
2.175	4792.99
2.15	4727.67
2.125	4678.01
2.1	4599.89
2.075	4549
2.05	4486.53
2.025	4385.35
2	4271.15
1.975	4225.54
1.95	4136.97
1.925	4096.3
1.9	4003.24
1.875	3892.17
1.85	3833.01
1.825	3847.1
1.8	3791.48
1.775	3771.56
1.75	3685.63
1.725	3635.96
1.7	3625.19
1.675	3572.34
1.65	3476.24
1.625	3434.74
1.6	3409.16
1.575	3328.62
1.55	3251.9
1.525	3170.46
1.5	3131.64
1.475	3078.6
1.45	3010.31
1.425	2962.89
1.4	2921.78
1.375	2847.41
1.35	2758.67
1.325	2760.03
1.3	2691.35
1.275	2669.56
1.25	2617.95
1.225	2523.04
1.2	2484.77
1.175	2417.72
1.15	2345.77
1.125	2276.13
1.1	2228.54
1.075	2152.18
1.05	2122.13
1.025	2080.18
1	2020.54
0.975	1969.71
0.95	1909.28
0.925	1849.45
0.9	1811.89
0.875	1743.03
0.85	1676.11
0.825	1625.72
0.8	1571.98
0.775	1509.49
0.75	1449.31
0.725	1440.7
0.7	1379.22
0.675	1342.25
0.65	1296.7
0.625	1253.36
0.6	1206.99
0.575	1170.8
0.55	1144.72
0.525	1117.92
0.5	1079.27
0.475	1066.11
0.45	1024.33
0.425	989.515
0.4	949.323
0.375	921.707
0.35	885.778
0.325	839.38
0.3	827.549
0.275	765.867
0.25	694.842
0.225	633.479
0.2	561.834
0.175	503.307
0.15	435.657
0.125	367.975
0.1	297.068
0.075	228.509
0.05	154.413
0.025	78.5637
0	0.01698
-0.025	84.7251
-0.05	173.561
-0.075	263.66
-0.1	356.169
-0.125	453.637
-0.15	548.6
-0.175	641.192
-0.2	732.558
-0.225	835.834
-0.25	926.388
-0.275	1020.43
-0.3	1090.48
-0.325	1179.88
-0.35	1266.24
-0.375	1351.82
-0.4	1440.43
-0.425	1524.18
-0.45	1603.59
-0.475	1680.96
-0.5	1763.36
-0.525	1822.73
-0.55	1900.76
-0.575	1949.18
-0.6	2027.64
-0.625	2066.82
-0.65	2107.14
-0.675	2177.72
-0.7	2236.3
-0.725	2266.54
-0.75	2324.53
-0.775	2402.29
-0.8	2448.07
-0.825	2494.09
-0.85	2548.58
-0.875	2571.29
-0.9	2643.77
-0.925	2746.53
-0.95	2779.78
-0.975	2817.99
-1	2813.98
-1.025	2802.79
-1.05	2836.37
-1.075	2887.81
-1.1	2893.64
-1.125	2904.65
-1.15	2895.1
-1.175	2928.62
-1.2	2980.71
-1.225	2972.58
-1.25	3063.33
-1.275	3077.39
-1.3	3050.91
-1.325	3065.52
-1.35	3055.97
-1.375	3106.13
-1.4	3121.3
-1.425	3144.25
-1.45	3137.11
-1.475	3134.08
-1.5	3174.88
-1.525	3191.82
-1.55	3229.28
-1.575	3249.85
-1.6	3339.88
-1.625	3384.5
-1.65	3400.56
-1.675	3447.78
-1.7	3475.36
-1.725	3514.88
-1.75	3592.66
-1.775	3610.25
-1.8	3668.26
-1.825	3714.3
-1.85	3784.19
-1.875	3807.37
-1.9	3860.59
-1.925	3956.98
-1.95	4004.55
-1.975	4087.65
-2	4133.61
-2.025	4200.39
-2.05	4279.76
-2.075	4443.02
-2.1	4488.55
-2.125	4561.69
-2.15	4616.99
-2.175	4634.17
-2.2	4710.71
-2.225	4784.3
-2.25	4815.59
-2.275	4858.13
-2.3	4888.8
-2.325	4880.9
-2.35	4911.96
-2.375	5048.99
-2.4	5094.93
-2.425	5122.71
-2.45	5268.57
-2.475	5420.58
-2.5	5437.61
