# Supplementary material for: Unraveling the origin of ferroelectric resistance switching through the interfacial engineering of layered ferroelectric-metal junctions
Source: Nat Commun. 2021 Dec 15;12:7291. doi: 10.1038/s41467-021-27617-6 (PMC8674284; doi:10.1038/s41467-021-27617-6)
Supplement: Supplementary file 2 — Source data [file 41467_2021_27617_MOESM2_ESM.zip › Source data/Figure 4a.xlsx]

## Sheet: Main
Electric field (KV/cm)	Current density (A/cm2)	Electric field (KV/cm)	Current density (A/cm2)	Electric field (KV/cm)	Current density (A/cm2)	Electric field (KV/cm)	Current density (A/cm2)
0	-3.57801e-05	0	-4.66144e-05	0	-5.08595e-05	0	-5.68261e-05
0.025	0.000438417	0.025	0.000238636	0.025	8.00731e-05	0.025	5.02822e-05
0.05	0.00107	0.05	0.000831509	0.05	0.000572444	0.05	0.00043016
0.075	0.00172	0.075	0.0017	0.075	0.00196	0.075	0.00142
0.1	0.00223	0.1	0.00284	0.1	0.00278	0.1	0.00291
0.125	0.00268	0.125	0.00366	0.125	0.00351	0.125	0.00455
0.15	0.00317	0.15	0.00434	0.15	0.00522	0.15	0.0065
0.175	0.00326	0.175	0.00481	0.175	0.00583	0.175	0.00723
0.2	0.00335	0.2	0.00438	0.2	0.00593	0.2	0.00828
0.225	0.00362	0.225	0.00489	0.225	0.00618	0.225	0.00818
0.25	0.00385	0.25	0.00572	0.25	0.00675	0.25	0.00902
0.275	0.00378	0.275	0.00604	0.275	0.00661	0.275	0.00815
0.3	0.00426	0.3	0.00582	0.3	0.00658	0.3	0.00816
0.325	0.00442	0.325	0.00623	0.325	0.00649	0.325	0.0088
0.35	0.00465	0.35	0.00674	0.35	0.00678	0.35	0.00947
0.375	0.00492	0.375	0.00729	0.375	0.00729	0.375	0.00986
0.4	0.00504	0.4	0.0074	0.4	0.0072	0.4	0.00955
0.425	0.0052	0.425	0.00731	0.425	0.00829	0.425	0.00952
0.45	0.00539	0.45	0.00769	0.45	0.00875	0.45	0.01081
0.475	0.00611	0.475	0.0074	0.475	0.00805	0.475	0.01092
0.5	0.00656	0.5	0.0081	0.5	0.00828	0.5	0.01076
0.525	0.00659	0.525	0.0082	0.525	0.00837	0.475	0.01171
0.55	0.00605	0.55	0.00843	0.55	0.00832	0.45	0.01187
0.575	0.00692	0.575	0.00839	0.575	0.00879	0.425	0.01154
0.6	0.00798	0.6	0.00885	0.6	0.00976	0.4	0.01212
0.625	0.00792	0.625	0.00912	0.625	0.01021	0.375	0.01051
0.65	0.00801	0.65	0.0095	0.65	0.01075	0.35	0.00965
0.675	0.00832	0.675	0.01005	0.675	0.01209	0.325	0.01025
0.7	0.00904	0.7	0.01034	0.7	0.01098	0.3	0.01003
0.725	0.0088	0.725	0.0105	0.725	0.0115	0.275	0.0097
0.75	0.00907	0.75	0.0105	0.75	0.01179	0.25	0.0092
0.775	0.00982	0.775	0.01165	0.775	0.01342	0.225	0.00868
0.8	0.0093	0.8	0.01174	0.8	0.01403	0.2	0.00784
0.825	0.01023	0.825	0.01182	0.825	0.01446	0.175	0.00722
0.85	0.0104	0.85	0.01316	0.85	0.01485	0.15	0.00542
0.875	0.00997	0.875	0.01305	0.875	0.0148	0.125	0.00297
0.9	0.01041	0.9	0.01345	0.9	0.01619	0.1	0.00118
0.925	0.01094	0.925	0.01339	0.925	0.01595	0.075	0.000316443
0.95	0.01211	0.95	0.01404	0.95	0.01637	0.05	6.25169e-05
0.975	0.01288	0.975	0.01468	0.975	0.01705	0.025	-4.67702e-05
1	0.01439	1	0.01661	1	0.01711	0	-6.20867e-05
1.025	0.01555	1.025	0.0187	0.975	0.01756	-0.025	-7.6039e-05
1.05	0.01633	1.05	0.01803	0.95	0.0202	-0.05	-9.98156e-05
1.075	0.01616	1.075	0.01783	0.925	0.02072	-0.075	-0.000129518
1.1	0.01702	1.1	0.01996	0.9	0.02126	-0.1	-0.000145851
1.125	0.01821	1.125	0.02128	0.875	0.01959	-0.125	-0.000187737
1.15	0.0189	1.15	0.02282	0.85	0.02045	-0.15	-0.000289641
1.175	0.02051	1.175	0.02358	0.825	0.02102	-0.175	-0.000414879
1.2	0.02071	1.2	0.02452	0.8	0.02324	-0.2	-0.000576973
1.225	0.02245	1.225	0.02519	0.775	0.02401	-0.225	-0.000747091
1.25	0.02317	1.25	0.02745	0.75	0.02421	-0.25	-0.000914993
1.275	0.02237	1.275	0.02577	0.725	0.02297	-0.275	-0.00113
1.3	0.02398	1.3	0.03023	0.7	0.02386	-0.3	-0.00155
1.325	0.02517	1.325	0.03142	0.675	0.02517	-0.325	-0.00173
1.35	0.02573	1.35	0.0339	0.65	0.02651	-0.35	-0.0019
1.375	0.0281	1.375	0.03339	0.625	0.02505	-0.375	-0.00232
1.4	0.03036	1.4	0.03347	0.6	0.02407	-0.4	-0.00301
1.425	0.03065	1.425	0.03664	0.575	0.02318	-0.425	-0.0034
1.45	0.03216	1.45	0.04372	0.55	0.02405	-0.45	-0.00396
1.475	0.03335	1.475	0.03954	0.525	0.0243	-0.475	-0.0042
1.5	0.03408	1.5	0.04086	0.5	0.02483	-0.5	-0.00468
1.525	0.03465	1.525	0.04205	0.475	0.0263	-0.475	-0.00471
1.55	0.03577	1.55	0.03916	0.45	0.02355	-0.45	-0.00405
1.575	0.03691	1.575	0.04292	0.425	0.02343	-0.425	-0.0041
1.6	0.03996	1.6	0.04645	0.4	0.02468	-0.4	-0.00378
1.625	0.04296	1.625	0.04854	0.375	0.02274	-0.375	-0.00338
1.65	0.04654	1.65	0.04954	0.35	0.01974	-0.35	-0.00297
1.675	0.04749	1.675	0.04955	0.325	0.0199	-0.325	-0.00273
1.7	0.04937	1.7	0.05436	0.3	0.017	-0.3	-0.00268
1.725	0.05098	1.725	0.06096	0.275	0.01481	-0.275	-0.0024
1.75	0.05756	1.75	0.06688	0.25	0.01383	-0.25	-0.00233
1.775	0.05726	1.775	0.06506	0.225	0.01352	-0.225	-0.00219
1.8	0.05904	1.8	0.06659	0.2	0.01034	-0.2	-0.00177
1.825	0.06438	1.825	0.06937	0.175	0.00697	-0.175	-0.00151
1.85	0.06553	1.85	0.07526	0.15	0.00382	-0.15	-0.00128
1.875	0.07179	1.875	0.0753	0.125	0.00171	-0.125	-0.000885886
1.9	0.07128	1.9	0.08095	0.1	0.000507121	-0.1	-0.000593376
1.925	0.07369	1.925	0.08362	0.075	0.000108412	-0.075	-0.000359611
1.95	0.07647	1.95	0.08418	0.05	-4.98534e-06	-0.05	-0.000238527
1.975	0.08147	1.975	0.09137	0.025	-4.31781e-05	-0.025	-0.000154141
2	0.08406	2	0.09371	0	-5.76985e-05	0	-5.29657e-05
2.025	0.08896	1.975	0.09119	-0.025	-5.99114e-05
2.05	0.09041	1.95	0.08897	-0.05	-8.0619e-05
2.075	0.0962	1.925	0.09073	-0.075	-9.47487e-05
2.1	0.09992	1.9	0.09019	-0.1	-0.000111153
2.125	0.10491	1.875	0.091	-0.125	-0.000151056
2.15	0.10567	1.85	0.08962	-0.15	-0.000192024
2.175	0.10333	1.825	0.09051	-0.175	-0.000256083
2.2	0.10686	1.8	0.0925	-0.2	-0.000367429
2.225	0.10933	1.775	0.08463	-0.225	-0.000522879
2.25	0.11371	1.75	0.0882	-0.25	-0.000629873
2.275	0.11256	1.725	0.08733	-0.275	-0.000744313
2.3	0.11349	1.7	0.08374	-0.3	-0.000873319
2.325	0.11741	1.675	0.08816	-0.325	-0.0012
2.35	0.11591	1.65	0.08713	-0.35	-0.00124
2.375	0.12107	1.625	0.08491	-0.375	-0.00148
2.4	0.12264	1.6	0.08487	-0.4	-0.00173
2.425	0.12216	1.575	0.08637	-0.425	-0.00209
2.45	0.1226	1.55	0.08768	-0.45	-0.00251
2.475	0.12234	1.525	0.08952	-0.475	-0.00303
2.5	0.12082	1.5	0.09339	-0.5	-0.00333
2.525	0.11949	1.475	0.09238	-0.525	-0.00382
2.55	0.12878	1.45	0.09075	-0.55	-0.00435
2.575	0.13554	1.425	0.09339	-0.575	-0.00502
2.6	0.13523	1.4	0.09815	-0.6	-0.00538
2.625	0.13693	1.375	0.09907	-0.625	-0.00553
2.65	0.13656	1.35	0.09414	-0.65	-0.00617
2.675	0.14076	1.325	0.09062	-0.675	-0.00711
2.7	0.13979	1.3	0.09189	-0.7	-0.008
2.725	0.14098	1.275	0.089	-0.725	-0.00891
2.75	0.14338	1.25	0.09256	-0.75	-0.00888
2.775	0.14866	1.225	0.09066	-0.775	-0.01008
2.8	0.15018	1.2	0.08844	-0.8	-0.01136
2.825	0.15058	1.175	0.0936	-0.825	-0.01193
2.85	0.15238	1.15	0.0938	-0.85	-0.01212
2.875	0.15719	1.125	0.0909	-0.875	-0.01293
2.9	0.15955	1.1	0.09111	-0.9	-0.01393
2.925	0.16513	1.075	0.09181	-0.925	-0.01448
2.95	0.1731	1.05	0.09236	-0.95	-0.01593
2.975	0.17551	1.025	0.09257	-0.975	-0.01808
3	0.17132	1	0.09201	-1	-0.01881
2.975	0.16891	0.975	0.09275	-0.975	-0.01763
2.95	0.1854	0.95	0.09058	-0.95	-0.01749
2.925	0.18266	0.925	0.09192	-0.925	-0.01736
2.9	0.17899	0.9	0.09569	-0.9	-0.01776
2.875	0.18047	0.875	0.09197	-0.875	-0.01695
2.85	0.18594	0.85	0.09314	-0.85	-0.01743
2.825	0.19646	0.825	0.09458	-0.825	-0.01697
2.8	0.19038	0.8	0.09839	-0.8	-0.01623
2.775	0.18847	0.775	0.09577	-0.775	-0.01594
2.75	0.19137	0.75	0.0945	-0.75	-0.01561
2.725	0.18148	0.725	0.09587	-0.725	-0.01385
2.7	0.19151	0.7	0.09328	-0.7	-0.01395
2.675	0.19413	0.675	0.09094	-0.675	-0.01383
2.65	0.19565	0.65	0.0868	-0.65	-0.01314
2.625	0.19577	0.625	0.09166	-0.625	-0.01326
2.6	0.19392	0.6	0.09112	-0.6	-0.01326
2.575	0.19426	0.575	0.08652	-0.575	-0.01271
2.55	0.20407	0.55	0.08454	-0.55	-0.01276
2.525	0.19214	0.525	0.07826	-0.525	-0.01256
2.5	0.19579	0.5	0.07826	-0.5	-0.01243
2.475	0.19282	0.475	0.06934	-0.475	-0.01171
2.45	0.19718	0.45	0.0636	-0.45	-0.01087
2.425	0.20381	0.425	0.05628	-0.425	-0.00988
2.4	0.19349	0.4	0.04671	-0.4	-0.01055
2.375	0.19385	0.375	0.03803	-0.375	-0.01051
2.35	0.19919	0.35	0.03032	-0.35	-0.01033
2.325	0.18842	0.325	0.02349	-0.325	-0.00957
2.3	0.18552	0.3	0.01939	-0.3	-0.00882
2.275	0.19501	0.275	0.01385	-0.275	-0.00778
2.25	0.19543	0.25	0.01065	-0.25	-0.00723
2.225	0.19754	0.225	0.00776	-0.225	-0.00694
2.2	0.19219	0.2	0.00508	-0.2	-0.00587
2.175	0.19522	0.175	0.00307	-0.175	-0.00455
2.15	0.20011	0.15	0.00141	-0.15	-0.0032
2.125	0.20305	0.125	0.00046808	-0.125	-0.00197
2.1	0.21207	0.1	0.000143334	-0.1	-0.0014
2.075	0.2015	0.075	9.33733e-06	-0.075	-0.00092219
2.05	0.19816	0.05	-3.11381e-05	-0.05	-0.00058274
2.025	0.20391	0.025	-4.73074e-05	-0.025	-0.000235162
2	0.20176	0	-5.72764e-05	0	-2.34663e-05
1.975	0.20251	-0.025	-6.05689e-05
1.95	0.20321	-0.05	-6.80503e-05
1.925	0.20605	-0.075	-7.40478e-05
1.9	0.19922	-0.1	-9.60829e-05	--	--
1.875	0.20478	-0.125	-0.000107838	--	--
1.85	0.19704	-0.15	-0.00012349	--	--
1.825	0.19416	-0.175	-0.000166624	--	--
1.8	0.19897	-0.2	-0.000234071	--	--
1.775	0.19652	-0.225	-0.000318452	--	--
1.75	0.19607	-0.25	-0.000418028	--	--
1.725	0.19388	-0.275	-0.000503812	--	--
1.7	0.19455	-0.3	-0.00061374	--	--
1.675	0.20397	-0.325	-0.000733772	--	--
1.65	0.20306	-0.35	-0.000907858	--	--
1.625	0.19446	-0.375	-0.00109	--	--
1.6	0.19553	-0.4	-0.00178	--	--
1.575	0.19137	-0.425	-0.00193	--	--
1.55	0.19191	-0.45	-0.00216	--	--
1.525	0.19496	-0.475	-0.00264	--	--
1.5	0.1872	-0.5	-0.00268	--	--
1.475	0.1843	-0.525	-0.00277	--	--
1.45	0.18153	-0.55	-0.0033	--	--
1.425	0.18311	-0.575	-0.00359	--	--
1.4	0.1913	-0.6	-0.00391	--	--
1.375	0.20245	-0.625	-0.00418	--	--
1.35	0.19441	-0.65	-0.005	--	--
1.325	0.1943	-0.675	-0.00549	--	--
1.3	0.18703	-0.7	-0.00629	--	--
1.275	0.19093	-0.725	-0.00694	--	--
1.25	0.1952	-0.75	-0.0076	--	--
1.225	0.19462	-0.775	-0.00812	--	--
1.2	0.1884	-0.8	-0.00958	--	--
1.175	0.18448	-0.825	-0.00987	--	--
1.15	0.18911	-0.85	-0.01046	--	--
1.125	0.19117	-0.875	-0.01114	--	--
1.1	0.1885	-0.9	-0.01314	--	--
1.075	0.19762	-0.925	-0.01347	--	--
1.05	0.20897	-0.95	-0.01528	--	--
1.025	0.20412	-0.975	-0.01579	--	--
1	0.20028	-1	-0.01662	--	--
0.975	0.19207	-1.025	-0.01721	--	--
0.95	0.19702	-1.05	-0.01868	--	--
0.925	0.19501	-1.075	-0.01952	--	--
0.9	0.19502	-1.1	-0.02007	--	--
0.875	0.2006	-1.125	-0.02165	--	--
0.85	0.21545	-1.15	-0.02169	--	--
0.825	0.19943	-1.175	-0.02665	--	--
0.8	0.19948	-1.2	-0.02902	--	--
0.775	0.18654	-1.225	-0.02888	--	--
0.75	0.19118	-1.25	-0.03183	--	--
0.725	0.19596	-1.275	-0.03157	--	--
0.7	0.19802	-1.3	-0.0322	--	--
0.675	0.2009	-1.325	-0.03371	--	--
0.65	0.19733	-1.35	-0.03624	--	--
0.625	0.19736	-1.375	-0.03683	--	--
0.6	0.18592	-1.4	-0.03749	--	--
0.575	0.17282	-1.425	-0.03838	--	--
0.55	0.16311	-1.45	-0.04278	--	--
0.525	0.14673	-1.475	-0.04254	--	--
0.5	0.13463	-1.5	-0.0432	--	--
0.475	0.11953	-1.525	-0.04653	--	--
0.45	0.10304	-1.55	-0.0463	--	--
0.425	0.08385	-1.575	-0.05197	--	--
0.4	0.06558	-1.6	-0.05304	--	--
0.375	0.05372	-1.625	-0.05432	--	--
0.35	0.03837	-1.65	-0.05703	--	--
0.325	0.03002	-1.675	-0.0581	--	--
0.3	0.0228	-1.7	-0.06171	--	--
0.275	0.01576	-1.725	-0.06838	--	--
0.25	0.01117	-1.75	-0.0704	--	--
0.225	0.00719	-1.775	-0.06687	--	--
0.2	0.00443	-1.8	-0.06864	--	--
0.175	0.00223	-1.825	-0.07248	--	--
0.15	0.000764211	-1.85	-0.07724	--	--
0.125	0.00024757	-1.875	-0.08355	--	--
0.1	5.1541e-05	-1.9	-0.07861	--	--
0.075	-6.4759e-07	-1.925	-0.08638	--	--
0.05	-3.27033e-05	-1.95	-0.09286	--	--
0.025	-4.48675e-05	-1.975	-0.09072	--	--
0	-6.43285e-05	-2	-0.09373	--	--
-0.025	-6.1784e-05	-1.975	-0.09682	--	--
-0.05	-6.448e-05	-1.95	-0.09146	--	--
-0.075	-7.44346e-05	-1.925	-0.08962	--	--
-0.1	-8.24538e-05	-1.9	-0.08939	--	--
-0.125	-0.000104994	-1.875	-0.0843	--	--
-0.15	-0.00014168	-1.85	-0.08624	--	--
-0.175	-0.000237956	-1.825	-0.0867	--	--
-0.2	-0.000349804	-1.8	-0.08721	--	--
-0.225	-0.000470239	-1.775	-0.07982	--	--
-0.25	-0.000715425	-1.75	-0.08006	--	--
-0.275	-0.000854866	-1.725	-0.08143	--	--
-0.3	-0.00105	-1.7	-0.0802	--	--
-0.325	-0.00124	-1.675	-0.07867	--	--
-0.35	-0.00112	-1.65	-0.07906	--	--
-0.375	-0.00137	-1.625	-0.08096	--	--
-0.4	-0.00159	-1.6	-0.07761	--	--
-0.425	-0.00173	-1.575	-0.07776	--	--
-0.45	-0.002	-1.55	-0.07409	--	--
-0.475	-0.0021	-1.525	-0.07683	--	--
-0.5	-0.00232	-1.5	-0.08449	--	--
-0.525	-0.00266	-1.475	-0.08203	--	--
-0.55	-0.00302	-1.45	-0.08219	--	--
-0.575	-0.00311	-1.425	-0.07737	--	--
-0.6	-0.00337	-1.4	-0.07598	--	--
-0.625	-0.00363	-1.375	-0.08116	--	--
-0.65	-0.00496	-1.35	-0.0821	--	--
-0.675	-0.00493	-1.325	-0.08229	--	--
-0.7	-0.00539	-1.3	-0.08096	--	--
-0.725	-0.00642	-1.275	-0.08327	--	--
-0.75	-0.00645	-1.25	-0.08285	--	--
-0.775	-0.007	-1.225	-0.07599	--	--
-0.8	-0.00807	-1.2	-0.07657	--	--
-0.825	-0.00853	-1.175	-0.07889	--	--
-0.85	-0.0096	-1.15	-0.07804	--	--
-0.875	-0.0109	-1.125	-0.07681	--	--
-0.9	-0.01113	-1.1	-0.08279	--	--
-0.925	-0.01238	-1.075	-0.08	--	--
-0.95	-0.01261	-1.05	-0.075	--	--
-0.975	-0.01219	-1.025	-0.07161	--	--
-1	-0.01338	-1	-0.07524	--	--
-1.025	-0.01522	-0.975	-0.07818	--	--
-1.05	-0.01518	-0.95	-0.07787	--	--
-1.075	-0.01637	-0.925	-0.07535	--	--
-1.1	-0.01746	-0.9	-0.06943	--	--
-1.125	-0.01711	-0.875	-0.07218	--	--
-1.15	-0.01996	-0.85	-0.06846	--	--
-1.175	-0.02105	-0.825	-0.06325	--	--
-1.2	-0.02137	-0.8	-0.06472	--	--
-1.225	-0.02126	-0.775	-0.06146	--	--
-1.25	-0.02249	-0.75	-0.06105	--	--
-1.275	-0.02484	-0.725	-0.06199	--	--
-1.3	-0.0249	-0.7	-0.06619	--	--
-1.325	-0.02465	-0.675	-0.06377	--	--
-1.35	-0.02627	-0.65	-0.06079	--	--
-1.375	-0.02756	-0.625	-0.06287	--	--
-1.4	-0.02953	-0.6	-0.06142	--	--
-1.425	-0.0325	-0.575	-0.06225	--	--
-1.45	-0.03261	-0.55	-0.06285	--	--
-1.475	-0.03385	-0.525	-0.0612	--	--
-1.5	-0.03703	-0.5	-0.05212	--	--
-1.525	-0.03774	-0.475	-0.05211	--	--
-1.55	-0.03887	-0.45	-0.0503	--	--
-1.575	-0.03926	-0.425	-0.05436	--	--
-1.6	-0.04096	-0.4	-0.05633	--	--
-1.625	-0.04329	-0.375	-0.05031	--	--
-1.65	-0.04711	-0.35	-0.04952	--	--
-1.675	-0.04722	-0.325	-0.04855	--	--
-1.7	-0.04636	-0.3	-0.04696	--	--
-1.725	-0.04861	-0.275	-0.04051	--	--
-1.75	-0.05174	-0.25	-0.03537	--	--
-1.775	-0.05533	-0.225	-0.02647	--	--
-1.8	-0.06066	-0.2	-0.02409	--	--
-1.825	-0.06011	-0.175	-0.01706	--	--
-1.85	-0.06435	-0.15	-0.0117	--	--
-1.875	-0.06352	-0.125	-0.00779	--	--
-1.9	-0.06928	-0.1	-0.00471	--	--
-1.925	-0.06908	-0.075	-0.00284	--	--
-1.95	-0.07231	-0.05	-0.00163	--	--
-1.975	-0.07584	-0.025	-0.000744371	--	--
-2	-0.07858	0	-4.89276e-05	--	--
-2.025	-0.07828	--	--	--	--
-2.05	-0.08538	--	--	--	--
-2.075	-0.08924	--	--	--	--
-2.1	-0.09678	--	--	--	--
-2.125	-0.09799	--	--	--	--
-2.15	-0.09205	--	--	--	--
-2.175	-0.09685	--	--	--	--
-2.2	-0.09489	--	--	--	--
-2.225	-0.09468	--	--	--	--
-2.25	-0.09644	--	--	--	--
-2.275	-0.09905	--	--	--	--
-2.3	-0.09996	--	--	--	--
-2.325	-0.10658	--	--	--	--
-2.35	-0.11049	--	--	--	--
-2.375	-0.10902	--	--	--	--
-2.4	-0.11073	--	--	--	--
-2.425	-0.11406	--	--	--	--
-2.45	-0.11685	--	--	--	--
-2.475	-0.11938	--	--	--	--
-2.5	-0.11906	--	--	--	--
-2.525	-0.11696	--	--	--	--
-2.55	-0.11915	--	--	--	--
-2.575	-0.10836	--	--	--	--
-2.6	-0.10969	--	--	--	--
-2.625	-0.11242	--	--	--	--
-2.65	-0.1141	--	--	--	--
-2.675	-0.11549	--	--	--	--
-2.7	-0.11462	--	--	--	--
-2.725	-0.1222	--	--	--	--
-2.75	-0.11749	--	--	--	--
-2.775	-0.12321	--	--	--	--
-2.8	-0.12446	--	--	--	--
-2.825	-0.12808	--	--	--	--
-2.85	-0.12654	--	--	--	--
-2.875	-0.12412	--	--	--	--
-2.9	-0.12608	--	--	--	--
-2.925	-0.12861	--	--	--	--
-2.95	-0.12809	--	--	--	--
-2.975	-0.12981	--	--	--	--
-3	-0.13098	--	--	--	--
-2.975	-0.13731	--	--	--	--
-2.95	-0.13808	--	--	--	--
-2.925	-0.1317	--	--	--	--
-2.9	-0.1342	--	--	--	--
-2.875	-0.14017	--	--	--	--
-2.85	-0.13632	--	--	--	--
-2.825	-0.1393	--	--	--	--
-2.8	-0.13775	--	--	--	--
-2.775	-0.13888	--	--	--	--
-2.75	-0.13999	--	--	--	--
-2.725	-0.13308	--	--	--	--
-2.7	-0.13649	--	--	--	--
-2.675	-0.13851	--	--	--	--
-2.65	-0.13132	--	--	--	--
-2.625	-0.13574	--	--	--	--
-2.6	-0.13228	--	--	--	--
-2.575	-0.13003	--	--	--	--
-2.55	-0.13773	--	--	--	--
-2.525	-0.13811	--	--	--	--
-2.5	-0.13617	--	--	--	--
-2.475	-0.14141	--	--	--	--
-2.45	-0.13766	--	--	--	--
-2.425	-0.13201	--	--	--	--
-2.4	-0.1315	--	--	--	--
-2.375	-0.12748	--	--	--	--
-2.35	-0.13013	--	--	--	--
-2.325	-0.13365	--	--	--	--
-2.3	-0.12792	--	--	--	--
-2.275	-0.12606	--	--	--	--
-2.25	-0.13163	--	--	--	--
-2.225	-0.12282	--	--	--	--
-2.2	-0.12778	--	--	--	--
-2.175	-0.12974	--	--	--	--
-2.15	-0.12749	--	--	--	--
-2.125	-0.12285	--	--	--	--
-2.1	-0.12212	--	--	--	--
-2.075	-0.12514	--	--	--	--
-2.05	-0.12847	--	--	--	--
-2.025	-0.12998	--	--	--	--
-2	-0.13054	--	--	--	--
-1.975	-0.12695	--	--	--	--
-1.95	-0.12445	--	--	--	--
-1.925	-0.12453	--	--	--	--
-1.9	-0.11986	--	--	--	--
-1.875	-0.11531	--	--	--	--
-1.85	-0.11834	--	--	--	--
-1.825	-0.11814	--	--	--	--
-1.8	-0.12325	--	--	--	--
-1.775	-0.12848	--	--	--	--
-1.75	-0.12524	--	--	--	--
-1.725	-0.12697	--	--	--	--
-1.7	-0.12763	--	--	--	--
-1.675	-0.12878	--	--	--	--
-1.65	-0.12869	--	--	--	--
-1.625	-0.12708	--	--	--	--
-1.6	-0.12633	--	--	--	--
-1.575	-0.12938	--	--	--	--
-1.55	-0.12254	--	--	--	--
-1.525	-0.11404	--	--	--	--
-1.5	-0.11437	--	--	--	--
-1.475	-0.11316	--	--	--	--
-1.45	-0.11755	--	--	--	--
-1.425	-0.11787	--	--	--	--
-1.4	-0.12016	--	--	--	--
-1.375	-0.1192	--	--	--	--
-1.35	-0.11866	--	--	--	--
-1.325	-0.1116	--	--	--	--
-1.3	-0.11057	--	--	--	--
-1.275	-0.10998	--	--	--	--
-1.25	-0.11488	--	--	--	--
-1.225	-0.11539	--	--	--	--
-1.2	-0.1135	--	--	--	--
-1.175	-0.10942	--	--	--	--
-1.15	-0.11603	--	--	--	--
-1.125	-0.11764	--	--	--	--
-1.1	-0.1206	--	--	--	--
-1.075	-0.11381	--	--	--	--
-1.05	-0.11345	--	--	--	--
-1.025	-0.1039	--	--	--	--
-1	-0.10627	--	--	--	--
-0.975	-0.11094	--	--	--	--
-0.95	-0.11155	--	--	--	--
-0.925	-0.10544	--	--	--	--
-0.9	-0.10741	--	--	--	--
-0.875	-0.10666	--	--	--	--
-0.85	-0.10733	--	--	--	--
-0.825	-0.10484	--	--	--	--
-0.8	-0.09862	--	--	--	--
-0.775	-0.09715	--	--	--	--
-0.75	-0.0929	--	--	--	--
-0.725	-0.09081	--	--	--	--
-0.7	-0.09231	--	--	--	--
-0.675	-0.09339	--	--	--	--
-0.65	-0.09238	--	--	--	--
-0.625	-0.08918	--	--	--	--
-0.6	-0.08866	--	--	--	--
-0.575	-0.09077	--	--	--	--
-0.55	-0.09437	--	--	--	--
-0.525	-0.08735	--	--	--	--
-0.5	-0.08757	--	--	--	--
-0.475	-0.08414	--	--	--	--
-0.45	-0.08609	--	--	--	--
-0.425	-0.08345	--	--	--	--
-0.4	-0.0804	--	--	--	--
-0.375	-0.07589	--	--	--	--
-0.35	-0.07378	--	--	--	--
-0.325	-0.05557	--	--	--	--
-0.3	-0.05298	--	--	--	--
-0.275	-0.04474	--	--	--	--
-0.25	-0.03918	--	--	--	--
-0.225	-0.03354	--	--	--	--
-0.2	-0.02641	--	--	--	--
-0.175	-0.02099	--	--	--	--
-0.15	-0.01553	--	--	--	--
-0.125	-0.0106	--	--	--	--
-0.1	-0.00652	--	--	--	--
-0.075	-0.00443	--	--	--	--
-0.05	-0.00271	--	--	--	--
-0.025	-0.00101	--	--	--	--
0	-5.38564e-05	--	--	--	--

## Sheet: The inset
Electric field (KV/cm)	Current density (A/cm2)	Electric field (KV/cm)	Current density (A/cm2)	Electric field (KV/cm)	Current density (A/cm2)	Electric field (KV/cm)	Current density (A/cm2)
0	3.57801e-05	0	4.66144e-05	0	5.08595e-05	0	5.68261e-05
0.025	0.000438417	0.025	0.000238636	0.025	8.00731e-05	0.025	5.02822e-05
0.05	0.00107	0.05	0.000831509	0.05	0.000572444	0.05	0.00043016
0.075	0.00172	0.075	0.0017	0.075	0.00196	0.075	0.00142
0.1	0.00223	0.1	0.00284	0.1	0.00278	0.1	0.00291
0.125	0.00268	0.125	0.00366	0.125	0.00351	0.125	0.00455
0.15	0.00317	0.15	0.00434	0.15	0.00522	0.15	0.0065
0.175	0.00326	0.175	0.00481	0.175	0.00583	0.175	0.00723
0.2	0.00335	0.2	0.00438	0.2	0.00593	0.2	0.00828
0.225	0.00362	0.225	0.00489	0.225	0.00618	0.225	0.00818
0.25	0.00385	0.25	0.00572	0.25	0.00675	0.25	0.00902
0.275	0.00378	0.275	0.00604	0.275	0.00661	0.275	0.00815
0.3	0.00426	0.3	0.00582	0.3	0.00658	0.3	0.00816
0.325	0.00442	0.325	0.00623	0.325	0.00649	0.325	0.0088
0.35	0.00465	0.35	0.00674	0.35	0.00678	0.35	0.00947
0.375	0.00492	0.375	0.00729	0.375	0.00729	0.375	0.00986
0.4	0.00504	0.4	0.0074	0.4	0.0072	0.4	0.00955
0.425	0.0052	0.425	0.00731	0.425	0.00829	0.425	0.00952
0.45	0.00539	0.45	0.00769	0.45	0.00875	0.45	0.01081
0.475	0.00611	0.475	0.0074	0.475	0.00805	0.475	0.01092
0.5	0.00656	0.5	0.0081	0.5	0.00828	0.5	0.01076
0.525	0.00659	0.525	0.0082	0.525	0.00837	0.475	0.01171
0.55	0.00605	0.55	0.00843	0.55	0.00832	0.45	0.01187
0.575	0.00692	0.575	0.00839	0.575	0.00879	0.425	0.01154
0.6	0.00798	0.6	0.00885	0.6	0.00976	0.4	0.01212
0.625	0.00792	0.625	0.00912	0.625	0.01021	0.375	0.01051
0.65	0.00801	0.65	0.0095	0.65	0.01075	0.35	0.00965
0.675	0.00832	0.675	0.01005	0.675	0.01209	0.325	0.01025
0.7	0.00904	0.7	0.01034	0.7	0.01098	0.3	0.01003
0.725	0.0088	0.725	0.0105	0.725	0.0115	0.275	0.0097
0.75	0.00907	0.75	0.0105	0.75	0.01179	0.25	0.0092
0.775	0.00982	0.775	0.01165	0.775	0.01342	0.225	0.00868
0.8	0.0093	0.8	0.01174	0.8	0.01403	0.2	0.00784
0.825	0.01023	0.825	0.01182	0.825	0.01446	0.175	0.00722
0.85	0.0104	0.85	0.01316	0.85	0.01485	0.15	0.00542
0.875	0.00997	0.875	0.01305	0.875	0.0148	0.125	0.00297
0.9	0.01041	0.9	0.01345	0.9	0.01619	0.1	0.00118
0.925	0.01094	0.925	0.01339	0.925	0.01595	0.075	0.000316443
0.95	0.01211	0.95	0.01404	0.95	0.01637	0.05	6.25169e-05
0.975	0.01288	0.975	0.01468	0.975	0.01705	0.025	4.67702e-05
1	0.01439	1	0.01661	1	0.01711	0	6.20867e-05
1.025	0.01555	1.025	0.0187	0.975	0.01756	-0.025	7.6039e-05
1.05	0.01633	1.05	0.01803	0.95	0.0202	-0.05	9.98156e-05
1.075	0.01616	1.075	0.01783	0.925	0.02072	-0.075	0.000129518
1.1	0.01702	1.1	0.01996	0.9	0.02126	-0.1	0.000145851
1.125	0.01821	1.125	0.02128	0.875	0.01959	-0.125	0.000187737
1.15	0.0189	1.15	0.02282	0.85	0.02045	-0.15	0.000289641
1.175	0.02051	1.175	0.02358	0.825	0.02102	-0.175	0.000414879
1.2	0.02071	1.2	0.02452	0.8	0.02324	-0.2	0.000576973
1.225	0.02245	1.225	0.02519	0.775	0.02401	-0.225	0.000747091
1.25	0.02317	1.25	0.02745	0.75	0.02421	-0.25	0.000914993
1.275	0.02237	1.275	0.02577	0.725	0.02297	-0.275	0.00113
1.3	0.02398	1.3	0.03023	0.7	0.02386	-0.3	0.00155
1.325	0.02517	1.325	0.03142	0.675	0.02517	-0.325	0.00173
1.35	0.02573	1.35	0.0339	0.65	0.02651	-0.35	0.0019
1.375	0.0281	1.375	0.03339	0.625	0.02505	-0.375	0.00232
1.4	0.03036	1.4	0.03347	0.6	0.02407	-0.4	0.00301
1.425	0.03065	1.425	0.03664	0.575	0.02318	-0.425	0.0034
1.45	0.03216	1.45	0.04372	0.55	0.02405	-0.45	0.00396
1.475	0.03335	1.475	0.03954	0.525	0.0243	-0.475	0.0042
1.5	0.03408	1.5	0.04086	0.5	0.02483	-0.5	0.00468
1.525	0.03465	1.525	0.04205	0.475	0.0263	-0.475	0.00471
1.55	0.03577	1.55	0.03916	0.45	0.02355	-0.45	0.00405
1.575	0.03691	1.575	0.04292	0.425	0.02343	-0.425	0.0041
1.6	0.03996	1.6	0.04645	0.4	0.02468	-0.4	0.00378
1.625	0.04296	1.625	0.04854	0.375	0.02274	-0.375	0.00338
1.65	0.04654	1.65	0.04954	0.35	0.01974	-0.35	0.00297
1.675	0.04749	1.675	0.04955	0.325	0.0199	-0.325	0.00273
1.7	0.04937	1.7	0.05436	0.3	0.017	-0.3	0.00268
1.725	0.05098	1.725	0.06096	0.275	0.01481	-0.275	0.0024
1.75	0.05756	1.75	0.06688	0.25	0.01383	-0.25	0.00233
1.775	0.05726	1.775	0.06506	0.225	0.01352	-0.225	0.00219
1.8	0.05904	1.8	0.06659	0.2	0.01034	-0.2	0.00177
1.825	0.06438	1.825	0.06937	0.175	0.00697	-0.175	0.00151
1.85	0.06553	1.85	0.07526	0.15	0.00382	-0.15	0.00128
1.875	0.07179	1.875	0.0753	0.125	0.00171	-0.125	0.000885886
1.9	0.07128	1.9	0.08095	0.1	0.000507121	-0.1	0.000593376
1.925	0.07369	1.925	0.08362	0.075	0.000108412	-0.075	0.000359611
1.95	0.07647	1.95	0.08418	0.05	4.98534e-06	-0.05	0.000238527
1.975	0.08147	1.975	0.09137	0.025	4.31781e-05	-0.025	0.000154141
2	0.08406	2	0.09371	0	5.76985e-05	0	5.29657e-05
2.025	0.08896	1.975	0.09119	-0.025	5.99114e-05	--	--
2.05	0.09041	1.95	0.08897	-0.05	8.0619e-05	--	--
2.075	0.0962	1.925	0.09073	-0.075	9.47487e-05	--	--
2.1	0.09992	1.9	0.09019	-0.1	0.000111153	--	--
2.125	0.10491	1.875	0.091	-0.125	0.000151056	--	--
2.15	0.10567	1.85	0.08962	-0.15	0.000192024	--	--
2.175	0.10333	1.825	0.09051	-0.175	0.000256083	--	--
2.2	0.10686	1.8	0.0925	-0.2	0.000367429	--	--
2.225	0.10933	1.775	0.08463	-0.225	0.000522879	--	--
2.25	0.11371	1.75	0.0882	-0.25	0.000629873	--	--
2.275	0.11256	1.725	0.08733	-0.275	0.000744313	--	--
2.3	0.11349	1.7	0.08374	-0.3	0.000873319	--	--
2.325	0.11741	1.675	0.08816	-0.325	0.0012	--	--
2.35	0.11591	1.65	0.08713	-0.35	0.00124	--	--
2.375	0.12107	1.625	0.08491	-0.375	0.00148	--	--
2.4	0.12264	1.6	0.08487	-0.4	0.00173	--	--
2.425	0.12216	1.575	0.08637	-0.425	0.00209	--	--
2.45	0.1226	1.55	0.08768	-0.45	0.00251	--	--
2.475	0.12234	1.525	0.08952	-0.475	0.00303	--	--
2.5	0.12082	1.5	0.09339	-0.5	0.00333	--	--
2.525	0.11949	1.475	0.09238	-0.525	0.00382	--	--
2.55	0.12878	1.45	0.09075	-0.55	0.00435	--	--
2.575	0.13554	1.425	0.09339	-0.575	0.00502	--	--
2.6	0.13523	1.4	0.09815	-0.6	0.00538	--	--
2.625	0.13693	1.375	0.09907	-0.625	0.00553	--	--
2.65	0.13656	1.35	0.09414	-0.65	0.00617	--	--
2.675	0.14076	1.325	0.09062	-0.675	0.00711	--	--
2.7	0.13979	1.3	0.09189	-0.7	0.008	--	--
2.725	0.14098	1.275	0.089	-0.725	0.00891	--	--
2.75	0.14338	1.25	0.09256	-0.75	0.00888	--	--
2.775	0.14866	1.225	0.09066	-0.775	0.01008	--	--
2.8	0.15018	1.2	0.08844	-0.8	0.01136	--	--
2.825	0.15058	1.175	0.0936	-0.825	0.01193	--	--
2.85	0.15238	1.15	0.0938	-0.85	0.01212	--	--
2.875	0.15719	1.125	0.0909	-0.875	0.01293	--	--
2.9	0.15955	1.1	0.09111	-0.9	0.01393	--	--
2.925	0.16513	1.075	0.09181	-0.925	0.01448	--	--
2.95	0.1731	1.05	0.09236	-0.95	0.01593	--	--
2.975	0.17551	1.025	0.09257	-0.975	0.01808	--	--
3	0.17132	1	0.09201	-1	0.01881	--	--
2.975	0.16891	0.975	0.09275	-0.975	0.01763	--	--
2.95	0.1854	0.95	0.09058	-0.95	0.01749	--	--
2.925	0.18266	0.925	0.09192	-0.925	0.01736	--	--
2.9	0.17899	0.9	0.09569	-0.9	0.01776	--	--
2.875	0.18047	0.875	0.09197	-0.875	0.01695	--	--
2.85	0.18594	0.85	0.09314	-0.85	0.01743	--	--
2.825	0.19646	0.825	0.09458	-0.825	0.01697	--	--
2.8	0.19038	0.8	0.09839	-0.8	0.01623	--	--
2.775	0.18847	0.775	0.09577	-0.775	0.01594	--	--
2.75	0.19137	0.75	0.0945	-0.75	0.01561	--	--
2.725	0.18148	0.725	0.09587	-0.725	0.01385	--	--
2.7	0.19151	0.7	0.09328	-0.7	0.01395	--	--
2.675	0.19413	0.675	0.09094	-0.675	0.01383	--	--
2.65	0.19565	0.65	0.0868	-0.65	0.01314	--	--
2.625	0.19577	0.625	0.09166	-0.625	0.01326	--	--
2.6	0.19392	0.6	0.09112	-0.6	0.01326	--	--
2.575	0.19426	0.575	0.08652	-0.575	0.01271	--	--
2.55	0.20407	0.55	0.08454	-0.55	0.01276	--	--
2.525	0.19214	0.525	0.07826	-0.525	0.01256	--	--
2.5	0.19579	0.5	0.07826	-0.5	0.01243	--	--
2.475	0.19282	0.475	0.06934	-0.475	0.01171	--	--
2.45	0.19718	0.45	0.0636	-0.45	0.01087	--	--
2.425	0.20381	0.425	0.05628	-0.425	0.00988	--	--
2.4	0.19349	0.4	0.04671	-0.4	0.01055	--	--
2.375	0.19385	0.375	0.03803	-0.375	0.01051	--	--
2.35	0.19919	0.35	0.03032	-0.35	0.01033	--	--
2.325	0.18842	0.325	0.02349	-0.325	0.00957	--	--
2.3	0.18552	0.3	0.01939	-0.3	0.00882	--	--
2.275	0.19501	0.275	0.01385	-0.275	0.00778	--	--
2.25	0.19543	0.25	0.01065	-0.25	0.00723	--	--
2.225	0.19754	0.225	0.00776	-0.225	0.00694	--	--
2.2	0.19219	0.2	0.00508	-0.2	0.00587	--	--
2.175	0.19522	0.175	0.00307	-0.175	0.00455	--	--
2.15	0.20011	0.15	0.00141	-0.15	0.0032	--	--
2.125	0.20305	0.125	0.00046808	-0.125	0.00197	--	--
2.1	0.21207	0.1	0.000143334	-0.1	0.0014	--	--
2.075	0.2015	0.075	9.33733e-06	-0.075	0.00092219	--	--
2.05	0.19816	0.05	3.11381e-05	-0.05	0.00058274	--	--
2.025	0.20391	0.025	4.73074e-05	-0.025	0.000235162	--	--
2	0.20176	0	5.72764e-05	0	2.34663e-05	--	--
1.975	0.20251	-0.025	6.05689e-05
1.95	0.20321	-0.05	6.80503e-05
1.925	0.20605	-0.075	7.40478e-05
1.9	0.19922	-0.1	9.60829e-05
1.875	0.20478	-0.125	0.000107838
1.85	0.19704	-0.15	0.00012349
1.825	0.19416	-0.175	0.000166624
1.8	0.19897	-0.2	0.000234071
1.775	0.19652	-0.225	0.000318452
1.75	0.19607	-0.25	0.000418028
1.725	0.19388	-0.275	0.000503812
1.7	0.19455	-0.3	0.00061374
1.675	0.20397	-0.325	0.000733772
1.65	0.20306	-0.35	0.000907858
1.625	0.19446	-0.375	0.00109
1.6	0.19553	-0.4	0.00178
1.575	0.19137	-0.425	0.00193
1.55	0.19191	-0.45	0.00216
1.525	0.19496	-0.475	0.00264
1.5	0.1872	-0.5	0.00268
1.475	0.1843	-0.525	0.00277
1.45	0.18153	-0.55	0.0033
1.425	0.18311	-0.575	0.00359
1.4	0.1913	-0.6	0.00391
1.375	0.20245	-0.625	0.00418
1.35	0.19441	-0.65	0.005
1.325	0.1943	-0.675	0.00549
1.3	0.18703	-0.7	0.00629
1.275	0.19093	-0.725	0.00694
1.25	0.1952	-0.75	0.0076
1.225	0.19462	-0.775	0.00812
1.2	0.1884	-0.8	0.00958
1.175	0.18448	-0.825	0.00987
1.15	0.18911	-0.85	0.01046
1.125	0.19117	-0.875	0.01114
1.1	0.1885	-0.9	0.01314
1.075	0.19762	-0.925	0.01347
1.05	0.20897	-0.95	0.01528
1.025	0.20412	-0.975	0.01579
1	0.20028	-1	0.01662
0.975	0.19207	-1.025	0.01721
0.95	0.19702	-1.05	0.01868
0.925	0.19501	-1.075	0.01952
0.9	0.19502	-1.1	0.02007
0.875	0.2006	-1.125	0.02165
0.85	0.21545	-1.15	0.02169
0.825	0.19943	-1.175	0.02665
0.8	0.19948	-1.2	0.02902
0.775	0.18654	-1.225	0.02888
0.75	0.19118	-1.25	0.03183
0.725	0.19596	-1.275	0.03157
0.7	0.19802	-1.3	0.0322
0.675	0.2009	-1.325	0.03371
0.65	0.19733	-1.35	0.03624
0.625	0.19736	-1.375	0.03683
0.6	0.18592	-1.4	0.03749
0.575	0.17282	-1.425	0.03838
0.55	0.16311	-1.45	0.04278
0.525	0.14673	-1.475	0.04254
0.5	0.13463	-1.5	0.0432
0.475	0.11953	-1.525	0.04653
0.45	0.10304	-1.55	0.0463
0.425	0.08385	-1.575	0.05197
0.4	0.06558	-1.6	0.05304
0.375	0.05372	-1.625	0.05432
0.35	0.03837	-1.65	0.05703
0.325	0.03002	-1.675	0.0581
0.3	0.0228	-1.7	0.06171
0.275	0.01576	-1.725	0.06838
0.25	0.01117	-1.75	0.0704
0.225	0.00719	-1.775	0.06687
0.2	0.00443	-1.8	0.06864
0.175	0.00223	-1.825	0.07248
0.15	0.000764211	-1.85	0.07724
0.125	0.00024757	-1.875	0.08355
0.1	5.1541e-05	-1.9	0.07861
0.075	6.4759e-07	-1.925	0.08638
0.05	3.27033e-05	-1.95	0.09286
0.025	4.48675e-05	-1.975	0.09072
0	6.43285e-05	-2	0.09373
-0.025	6.1784e-05	-1.975	0.09682
-0.05	6.448e-05	-1.95	0.09146
-0.075	7.44346e-05	-1.925	0.08962
-0.1	8.24538e-05	-1.9	0.08939
-0.125	0.000104994	-1.875	0.0843
-0.15	0.00014168	-1.85	0.08624
-0.175	0.000237956	-1.825	0.0867
-0.2	0.000349804	-1.8	0.08721
-0.225	0.000470239	-1.775	0.07982
-0.25	0.000715425	-1.75	0.08006
-0.275	0.000854866	-1.725	0.08143
-0.3	0.00105	-1.7	0.0802
-0.325	0.00124	-1.675	0.07867
-0.35	0.00112	-1.65	0.07906
-0.375	0.00137	-1.625	0.08096
-0.4	0.00159	-1.6	0.07761
-0.425	0.00173	-1.575	0.07776
-0.45	0.002	-1.55	0.07409
-0.475	0.0021	-1.525	0.07683
-0.5	0.00232	-1.5	0.08449
-0.525	0.00266	-1.475	0.08203
-0.55	0.00302	-1.45	0.08219
-0.575	0.00311	-1.425	0.07737
-0.6	0.00337	-1.4	0.07598
-0.625	0.00363	-1.375	0.08116
-0.65	0.00496	-1.35	0.0821
-0.675	0.00493	-1.325	0.08229
-0.7	0.00539	-1.3	0.08096
-0.725	0.00642	-1.275	0.08327
-0.75	0.00645	-1.25	0.08285
-0.775	0.007	-1.225	0.07599
-0.8	0.00807	-1.2	0.07657
-0.825	0.00853	-1.175	0.07889
-0.85	0.0096	-1.15	0.07804
-0.875	0.0109	-1.125	0.07681
-0.9	0.01113	-1.1	0.08279
-0.925	0.01238	-1.075	0.08
-0.95	0.01261	-1.05	0.075
-0.975	0.01219	-1.025	0.07161
-1	0.01338	-1	0.07524
-1.025	0.01522	-0.975	0.07818
-1.05	0.01518	-0.95	0.07787
-1.075	0.01637	-0.925	0.07535
-1.1	0.01746	-0.9	0.06943
-1.125	0.01711	-0.875	0.07218
-1.15	0.01996	-0.85	0.06846
-1.175	0.02105	-0.825	0.06325
-1.2	0.02137	-0.8	0.06472
-1.225	0.02126	-0.775	0.06146
-1.25	0.02249	-0.75	0.06105
-1.275	0.02484	-0.725	0.06199
-1.3	0.0249	-0.7	0.06619
-1.325	0.02465	-0.675	0.06377
-1.35	0.02627	-0.65	0.06079
-1.375	0.02756	-0.625	0.06287
-1.4	0.02953	-0.6	0.06142
-1.425	0.0325	-0.575	0.06225
-1.45	0.03261	-0.55	0.06285
-1.475	0.03385	-0.525	0.0612
-1.5	0.03703	-0.5	0.05212
-1.525	0.03774	-0.475	0.05211
-1.55	0.03887	-0.45	0.0503
-1.575	0.03926	-0.425	0.05436
-1.6	0.04096	-0.4	0.05633
-1.625	0.04329	-0.375	0.05031
-1.65	0.04711	-0.35	0.04952
-1.675	0.04722	-0.325	0.04855
-1.7	0.04636	-0.3	0.04696
-1.725	0.04861	-0.275	0.04051
-1.75	0.05174	-0.25	0.03537
-1.775	0.05533	-0.225	0.02647
-1.8	0.06066	-0.2	0.02409
-1.825	0.06011	-0.175	0.01706
-1.85	0.06435	-0.15	0.0117
-1.875	0.06352	-0.125	0.00779
-1.9	0.06928	-0.1	0.00471
-1.925	0.06908	-0.075	0.00284
-1.95	0.07231	-0.05	0.00163
-1.975	0.07584	-0.025	0.000744371
-2	0.07858	0	4.89276e-05
-2.025	0.07828	--	--
-2.05	0.08538	--	--
-2.075	0.08924	--	--
-2.1	0.09678	--	--
-2.125	0.09799	--	--
-2.15	0.09205	--	--
-2.175	0.09685	--	--
-2.2	0.09489	--	--
-2.225	0.09468	--	--
-2.25	0.09644	--	--
-2.275	0.09905	--	--
-2.3	0.09996	--	--
-2.325	0.10658	--	--
-2.35	0.11049	--	--
-2.375	0.10902	--	--
-2.4	0.11073	--	--
-2.425	0.11406	--	--
-2.45	0.11685	--	--
-2.475	0.11938	--	--
-2.5	0.11906	--	--
-2.525	0.11696	--	--
-2.55	0.11915	--	--
-2.575	0.10836	--	--
-2.6	0.10969	--	--
-2.625	0.11242	--	--
-2.65	0.1141	--	--
-2.675	0.11549	--	--
-2.7	0.11462	--	--
-2.725	0.1222	--	--
-2.75	0.11749	--	--
-2.775	0.12321	--	--
-2.8	0.12446	--	--
-2.825	0.12808	--	--
-2.85	0.12654	--	--
-2.875	0.12412	--	--
-2.9	0.12608	--	--
-2.925	0.12861	--	--
-2.95	0.12809	--	--
-2.975	0.12981	--	--
-3	0.13098	--	--
-2.975	0.13731	--	--
-2.95	0.13808	--	--
-2.925	0.1317	--	--
-2.9	0.1342	--	--
-2.875	0.14017	--	--
-2.85	0.13632	--	--
-2.825	0.1393	--	--
-2.8	0.13775	--	--
-2.775	0.13888	--	--
-2.75	0.13999	--	--
-2.725	0.13308	--	--
-2.7	0.13649	--	--
-2.675	0.13851	--	--
-2.65	0.13132	--	--
-2.625	0.13574	--	--
-2.6	0.13228	--	--
-2.575	0.13003	--	--
-2.55	0.13773	--	--
-2.525	0.13811	--	--
-2.5	0.13617	--	--
-2.475	0.14141	--	--
-2.45	0.13766	--	--
-2.425	0.13201	--	--
-2.4	0.1315	--	--
-2.375	0.12748	--	--
-2.35	0.13013	--	--
-2.325	0.13365	--	--
-2.3	0.12792	--	--
-2.275	0.12606	--	--
-2.25	0.13163	--	--
-2.225	0.12282	--	--
-2.2	0.12778	--	--
-2.175	0.12974	--	--
-2.15	0.12749	--	--
-2.125	0.12285	--	--
-2.1	0.12212	--	--
-2.075	0.12514	--	--
-2.05	0.12847	--	--
-2.025	0.12998	--	--
-2	0.13054	--	--
-1.975	0.12695	--	--
-1.95	0.12445	--	--
-1.925	0.12453	--	--
-1.9	0.11986	--	--
-1.875	0.11531	--	--
-1.85	0.11834	--	--
-1.825	0.11814	--	--
-1.8	0.12325	--	--
-1.775	0.12848	--	--
-1.75	0.12524	--	--
-1.725	0.12697	--	--
-1.7	0.12763	--	--
-1.675	0.12878	--	--
-1.65	0.12869	--	--
-1.625	0.12708	--	--
-1.6	0.12633	--	--
-1.575	0.12938	--	--
-1.55	0.12254	--	--
-1.525	0.11404	--	--
-1.5	0.11437	--	--
-1.475	0.11316	--	--
-1.45	0.11755	--	--
-1.425	0.11787	--	--
-1.4	0.12016	--	--
-1.375	0.1192	--	--
-1.35	0.11866	--	--
-1.325	0.1116	--	--
-1.3	0.11057	--	--
-1.275	0.10998	--	--
-1.25	0.11488	--	--
-1.225	0.11539	--	--
-1.2	0.1135	--	--
-1.175	0.10942	--	--
-1.15	0.11603	--	--
-1.125	0.11764	--	--
-1.1	0.1206	--	--
-1.075	0.11381	--	--
-1.05	0.11345	--	--
-1.025	0.1039	--	--
-1	0.10627	--	--
-0.975	0.11094	--	--
-0.95	0.11155	--	--
-0.925	0.10544	--	--
-0.9	0.10741	--	--
-0.875	0.10666	--	--
-0.85	0.10733	--	--
-0.825	0.10484	--	--
-0.8	0.09862	--	--
-0.775	0.09715	--	--
-0.75	0.0929	--	--
-0.725	0.09081	--	--
-0.7	0.09231	--	--
-0.675	0.09339	--	--
-0.65	0.09238	--	--
-0.625	0.08918	--	--
-0.6	0.08866	--	--
-0.575	0.09077	--	--
-0.55	0.09437	--	--
-0.525	0.08735	--	--
-0.5	0.08757	--	--
-0.475	0.08414	--	--
-0.45	0.08609	--	--
-0.425	0.08345	--	--
-0.4	0.0804	--	--
-0.375	0.07589	--	--
-0.35	0.07378	--	--
-0.325	0.05557	--	--
-0.3	0.05298	--	--
-0.275	0.04474	--	--
-0.25	0.03918	--	--
-0.225	0.03354	--	--
-0.2	0.02641	--	--
-0.175	0.02099	--	--
-0.15	0.01553	--	--
-0.125	0.0106	--	--
-0.1	0.00652	--	--
-0.075	0.00443	--	--
-0.05	0.00271	--	--
-0.025	0.00101	--	--
0	5.38564e-05	--	--
