# Supplementary material for: Unraveling the origin of ferroelectric resistance switching through the interfacial engineering of layered ferroelectric-metal junctions
Source: Nat Commun. 2021 Dec 15;12:7291. doi: 10.1038/s41467-021-27617-6 (PMC8674284; doi:10.1038/s41467-021-27617-6)
Supplement: Supplementary file 2 — Source data [file 41467_2021_27617_MOESM2_ESM.zip › Source data/Figure 4c.xlsx]

## Sheet: The inset
Electric field (KV/cm)	Current density (A/cm2)	Electric field (KV/cm)	Current density (A/cm2)
0	0.01151	0	0.09364
0.025	0.99545	0.025	8.06742
0.05	2.4181	0.05	16.0053
0.075	4.6728	0.075	23.524
0.1	8.3281	0.1	32.1809
0.125	13.6927	0.125	40.8419
0.15	22.6851	0.15	44.0482
0.175	38.9883	0.175	53.8633
0.2	54.1167	0.2	61.1351
0.225	74.6238	0.225	67.3212
0.25	99.7437	0.25	75.0516
0.275	126.257	0.275	81.517
0.3	149.441	0.3	82.8856
0.325	168.542	0.325	91.8574
0.35	184.664	0.35	94.4187
0.375	199.611	0.375	103.49
0.4	211.488	0.4	106.275
0.425	225.736	0.425	107.201
0.45	235.518	0.45	109.125
0.475	252.172	0.475	108.448
0.5	264.749	0.5	116.413
0.475	258.603	0.525	119.627
0.45	248.793	0.55	116.659
0.425	238.65	0.575	119.408
0.4	228.646	0.6	119.792
0.375	217.607	0.625	127.741
0.35	203.15	0.65	123.931
0.325	175.166	0.675	132.714
0.3	154.058	0.7	132.339
0.275	128.324	0.725	140.979
0.25	101.938	0.75	147.119
0.225	77.1564	0.775	154.465
0.2	56.0965	0.8	156.089
0.175	37.8138	0.825	164.765
0.15	24.4787	0.85	174.272
0.125	13.9594	0.875	186.475
0.1	8.16104	0.9	190.888
0.075	4.48384	0.925	199.943
0.05	2.24147	0.95	212.74
0.025	0.94995	0.975	219.111
0	0.01247	1	231.737
-0.025	0.87564	1.025	232.214
-0.05	2.07673	1.05	236.315
-0.075	3.8054	1.075	236.783
-0.1	6.65303	1.1	239.595
-0.125	11.3836	1.125	238.822
-0.15	18.4448	1.15	261.773
-0.175	28.9566	1.175	276.661
-0.2	42.27	1.2	285.112
-0.225	58.8814	1.225	300.765
-0.25	77.8244	1.25	299.675
-0.275	99.7212	1.275	322.173
-0.3	123.945	1.3	338.877
-0.325	146.185	1.325	346.421
-0.35	166.838	1.35	379.167
-0.375	188.291	1.375	381.181
-0.4	208.211	1.4	407.979
-0.425	227.81	1.425	459.35
-0.45	249.66	1.45	485.915
-0.475	267.29	1.475	480.02
-0.5	284.727	1.5	491.765
-0.475	266.949	1.525	548.993
-0.45	250.096	1.55	555.752
-0.425	231.896	1.575	560.32
-0.4	210.985	1.6	604.516
-0.375	182.748	1.625	636.586
-0.35	160.444	1.65	634.574
-0.325	134.842	1.675	647.344
-0.3	108.636	1.7	691.782
-0.275	84.6253	1.725	726.375
-0.25	63.9288	1.75	719.099
-0.225	46.4293	1.775	737.903
-0.2	32.3221	1.8	783.091
-0.175	21.6054	1.825	827.508
-0.15	12.9723	1.85	851.968
-0.125	8.01692	1.875	941.497
-0.1	4.96303	1.9	1004.23
-0.075	3.05284	1.925	1051.86
-0.05	1.7972	1.95	1078.42
-0.025	0.81024	1.975	1133.91
0	0.01033	2	1168.2
		2.025	1190.15
		2.05	1233.87
		2.075	1224.69
		2.1	1243.86
		2.125	1257.52
		2.15	1336.37
		2.175	1353.19
		2.2	1405.96
		2.225	1452.33
		2.25	1493.79
		2.275	1540.4
		2.3	1634.71
		2.325	1691.71
		2.35	1783.87
		2.375	1893.89
		2.4	1909.56
		2.425	1935.63
		2.45	1963.01
		2.475	2034.34
		2.5	2037.4
		2.475	1923.31
		2.45	1835.55
		2.425	1762.95
		2.4	1674.5
		2.375	1558.22
		2.35	1538.59
		2.325	1450.17
		2.3	1400.47
		2.275	1348.27
		2.25	1317.98
		2.225	1305.49
		2.2	1224.6
		2.175	1220.34
		2.15	1126.44
		2.125	1130.3
		2.1	1076.13
		2.075	1054.76
		2.05	998.469
		2.025	970.397
		2	956.022
		1.975	888.67
		1.95	881.128
		1.925	865.682
		1.9	769.615
		1.875	743.061
		1.85	699.354
		1.825	682.858
		1.8	657.145
		1.775	600.781
		1.75	605.485
		1.725	579.829
		1.7	546.229
		1.675	543.073
		1.65	511.702
		1.625	481.16
		1.6	483.033
		1.575	467.168
		1.55	432.59
		1.525	403.656
		1.5	406.25
		1.475	387.478
		1.45	379.045
		1.425	357.303
		1.4	332.38
		1.375	324.424
		1.35	303.589
		1.325	286.186
		1.3	273.634
		1.275	275.519
		1.25	258.487
		1.225	241.093
		1.2	232.245
		1.175	224.275
		1.15	214.256
		1.125	205.225
		1.1	195.125
		1.075	189.726
		1.05	164.251
		1.025	165.641
		1	157.585
		0.975	146.802
		0.95	146.38
		0.925	140.023
		0.9	129.365
		0.875	125.162
		0.85	119.956
		0.825	118.693
		0.8	116.878
		0.775	114.437
		0.75	111.825
		0.725	107.751
		0.7	106.856
		0.675	96.0667
		0.65	91.9927
		0.625	91.4709
		0.6	87.0557
		0.575	83.7899
		0.55	82.0342
		0.525	78.5787
		0.5	75.1617
		0.475	73.2187
		0.45	74.6045
		0.425	70.2814
		0.4	67.6115
		0.375	64.0713
		0.35	61.3128
		0.325	60.0634
		0.3	59.1313
		0.275	57.109
		0.25	51.9417
		0.225	48.862
		0.2	43.7509
		0.175	39.1389
		0.15	37.1889
		0.125	32.6856
		0.1	25.9933
		0.075	20.6632
		0.05	14.3529
		0.025	7.81869
		0	0.08288
		-0.025	10.462
		-0.05	20.359
		-0.075	35.0185
		-0.1	45.5799
		-0.125	60.7049
		-0.15	72.0164
		-0.175	81.6994
		-0.2	96.4495
		-0.225	105.635
		-0.25	118.736
		-0.275	127.136
		-0.3	136.602
		-0.325	151.206
		-0.35	151.525
		-0.375	158.372
		-0.4	175.274
		-0.425	175.778
		-0.45	189.008
		-0.475	196.538
		-0.5	195.361
		-0.525	199.344
		-0.55	209.282
		-0.575	213.553
		-0.6	216.753
		-0.625	225.325
		-0.65	217.441
		-0.675	227.079
		-0.7	243.083
		-0.725	245.474
		-0.75	251.466
		-0.775	268.626
		-0.8	284.858
		-0.825	302.787
		-0.85	310.191
		-0.875	328.352
		-0.9	356.525
		-0.925	357.264
		-0.95	366.207
		-0.975	397.749
		-1	409.856
		-1.025	438.123
		-1.05	469.387
		-1.075	494.74
		-1.1	535.797
		-1.125	540.685
		-1.15	580.776
		-1.175	609.761
		-1.2	611.2
		-1.225	643.212
		-1.25	684.595
		-1.275	723.8
		-1.3	770.946
		-1.325	849.019
		-1.35	876.746
		-1.375	932.897
		-1.4	943.378
		-1.425	954.312
		-1.45	996.642
		-1.475	1088.86
		-1.5	1162.97
		-1.525	1270.01
		-1.55	1304.28
		-1.575	1403.16
		-1.6	1465.23
		-1.625	1576.94
		-1.65	1668.3
		-1.675	1699.69
		-1.7	1692.36
		-1.725	1787.63
		-1.75	1914.45
		-1.775	1819.12
		-1.8	1939.56
		-1.825	2047.92
		-1.85	2157.72
		-1.875	2310.13
		-1.9	2641.52
		-1.925	2786.35
		-1.95	2840.07
		-1.975	3047.67
		-2	3220.31
		-2.025	3457.16
		-2.05	3690.7
		-2.075	4107.73
		-2.1	4324.55
		-2.125	4481.98
		-2.15	4776.12
		-2.175	4913.37
		-2.2	5076.33
		-2.225	5342.44
		-2.25	5303.66
		-2.275	5379.22
		-2.3	5707.62
		-2.325	5916.92
		-2.35	5985.07
		-2.375	6025.93
		-2.4	6066.89
		-2.425	6283.01
		-2.45	6370.51
		-2.475	6555.9
		-2.5	6710.75
		-2.475	6337.63
		-2.45	6216.23
		-2.425	6226.31
		-2.4	6002.86
		-2.375	5751.28
		-2.35	5529.09
		-2.325	5390.05
		-2.3	5147.48
		-2.275	5054.8
		-2.25	5037.57
		-2.225	4987.46
		-2.2	4855.9
		-2.175	4612.25
		-2.15	4419.77
		-2.125	4259.61
		-2.1	4099.29
		-2.075	3923.35
		-2.05	3842.5
		-2.025	3690.48
		-2	3409.66
		-1.975	3372.55
		-1.95	3297.24
		-1.925	3267.22
		-1.9	3081.78
		-1.875	2971.98
		-1.85	2830.32
		-1.825	2779.27
		-1.8	2534.65
		-1.775	2448.64
		-1.75	2215.11
		-1.725	2100.62
		-1.7	2018.18
		-1.675	1919.54
		-1.65	1889.82
		-1.625	1859.45
		-1.6	1781.07
		-1.575	1671.46
		-1.55	1606.01
		-1.525	1545
		-1.5	1498.47
		-1.475	1405.18
		-1.45	1342
		-1.425	1282.09
		-1.4	1146.65
		-1.375	1068.43
		-1.35	1019.01
		-1.325	987.099
		-1.3	936.514
		-1.275	849.405
		-1.25	814.769
		-1.225	800.84
		-1.2	770.099
		-1.175	728.284
		-1.15	682.544
		-1.125	613.167
		-1.1	609.948
		-1.075	532.044
		-1.05	500.57
		-1.025	475.053
		-1	447.913
		-0.975	421.833
		-0.95	393.56
		-0.925	360.235
		-0.9	323.397
		-0.875	321.216
		-0.85	305.716
		-0.825	307.019
		-0.8	297.197
		-0.775	284.337
		-0.75	266.203
		-0.725	250.735
		-0.7	250.515
		-0.675	226.716
		-0.65	220.062
		-0.625	215.851
		-0.6	225.83
		-0.575	192.747
		-0.55	188.157
		-0.525	171.529
		-0.5	179.785
		-0.475	175.794
		-0.45	175.285
		-0.425	156.799
		-0.4	145.758
		-0.375	136.372
		-0.35	129.318
		-0.325	126.398
		-0.3	120.324
		-0.275	110.355
		-0.25	106.736
		-0.225	106.04
		-0.2	92.2617
		-0.175	84.1658
		-0.15	70.5553
		-0.125	61.1307
		-0.1	49.1979
		-0.075	41.3944
		-0.05	27.8656
		-0.025	14.6614
		0	0.20546

## Sheet: Main
Electric field (KV/cm)	Current density (A/cm2)	Electric field (KV/cm)	Current density (A/cm2)
0	-0.01151	0	-0.09364
0.025	0.99545	0.025	8.06742
0.05	2.4181	0.05	16.0053
0.075	4.6728	0.075	23.524
0.1	8.3281	0.1	32.1809
0.125	13.6927	0.125	40.8419
0.15	22.6851	0.15	44.0482
0.175	38.9883	0.175	53.8633
0.2	54.1167	0.2	61.1351
0.225	74.6238	0.225	67.3212
0.25	99.7437	0.25	75.0516
0.275	126.257	0.275	81.517
0.3	149.441	0.3	82.8856
0.325	168.542	0.325	91.8574
0.35	184.664	0.35	94.4187
0.375	199.611	0.375	103.49
0.4	211.488	0.4	106.275
0.425	225.736	0.425	107.201
0.45	235.518	0.45	109.125
0.475	252.172	0.475	108.448
0.5	264.749	0.5	116.413
0.475	258.603	0.525	119.627
0.45	248.793	0.55	116.659
0.425	238.65	0.575	119.408
0.4	228.646	0.6	119.792
0.375	217.607	0.625	127.741
0.35	203.15	0.65	123.931
0.325	175.166	0.675	132.714
0.3	154.058	0.7	132.339
0.275	128.324	0.725	140.979
0.25	101.938	0.75	147.119
0.225	77.1564	0.775	154.465
0.2	56.0965	0.8	156.089
0.175	37.8138	0.825	164.765
0.15	24.4787	0.85	174.272
0.125	13.9594	0.875	186.475
0.1	8.16104	0.9	190.888
0.075	4.48384	0.925	199.943
0.05	2.24147	0.95	212.74
0.025	0.94995	0.975	219.111
0	-0.01247	1	231.737
-0.025	-0.87564	1.025	232.214
-0.05	-2.07673	1.05	236.315
-0.075	-3.8054	1.075	236.783
-0.1	-6.65303	1.1	239.595
-0.125	-11.3836	1.125	238.822
-0.15	-18.4448	1.15	261.773
-0.175	-28.9566	1.175	276.661
-0.2	-42.27	1.2	285.112
-0.225	-58.8814	1.225	300.765
-0.25	-77.8244	1.25	299.675
-0.275	-99.7212	1.275	322.173
-0.3	-123.945	1.3	338.877
-0.325	-146.185	1.325	346.421
-0.35	-166.838	1.35	379.167
-0.375	-188.291	1.375	381.181
-0.4	-208.211	1.4	407.979
-0.425	-227.81	1.425	459.35
-0.45	-249.66	1.45	485.915
-0.475	-267.29	1.475	480.02
-0.5	-284.727	1.5	491.765
-0.475	-266.949	1.525	548.993
-0.45	-250.096	1.55	555.752
-0.425	-231.896	1.575	560.32
-0.4	-210.985	1.6	604.516
-0.375	-182.748	1.625	636.586
-0.35	-160.444	1.65	634.574
-0.325	-134.842	1.675	647.344
-0.3	-108.636	1.7	691.782
-0.275	-84.6253	1.725	726.375
-0.25	-63.9288	1.75	719.099
-0.225	-46.4293	1.775	737.903
-0.2	-32.3221	1.8	783.091
-0.175	-21.6054	1.825	827.508
-0.15	-12.9723	1.85	851.968
-0.125	-8.01692	1.875	941.497
-0.1	-4.96303	1.9	1004.23
-0.075	-3.05284	1.925	1051.86
-0.05	-1.7972	1.95	1078.42
-0.025	-0.81024	1.975	1133.91
0	-0.01033	2	1168.2
		2.025	1190.15
		2.05	1233.87
		2.075	1224.69
		2.1	1243.86
		2.125	1257.52
		2.15	1336.37
		2.175	1353.19
		2.2	1405.96
		2.225	1452.33
		2.25	1493.79
		2.275	1540.4
		2.3	1634.71
		2.325	1691.71
		2.35	1783.87
		2.375	1893.89
		2.4	1909.56
		2.425	1935.63
		2.45	1963.01
		2.475	2034.34
		2.5	2037.4
		2.475	1923.31
		2.45	1835.55
		2.425	1762.95
		2.4	1674.5
		2.375	1558.22
		2.35	1538.59
		2.325	1450.17
		2.3	1400.47
		2.275	1348.27
		2.25	1317.98
		2.225	1305.49
		2.2	1224.6
		2.175	1220.34
		2.15	1126.44
		2.125	1130.3
		2.1	1076.13
		2.075	1054.76
		2.05	998.469
		2.025	970.397
		2	956.022
		1.975	888.67
		1.95	881.128
		1.925	865.682
		1.9	769.615
		1.875	743.061
		1.85	699.354
		1.825	682.858
		1.8	657.145
		1.775	600.781
		1.75	605.485
		1.725	579.829
		1.7	546.229
		1.675	543.073
		1.65	511.702
		1.625	481.16
		1.6	483.033
		1.575	467.168
		1.55	432.59
		1.525	403.656
		1.5	406.25
		1.475	387.478
		1.45	379.045
		1.425	357.303
		1.4	332.38
		1.375	324.424
		1.35	303.589
		1.325	286.186
		1.3	273.634
		1.275	275.519
		1.25	258.487
		1.225	241.093
		1.2	232.245
		1.175	224.275
		1.15	214.256
		1.125	205.225
		1.1	195.125
		1.075	189.726
		1.05	164.251
		1.025	165.641
		1	157.585
		0.975	146.802
		0.95	146.38
		0.925	140.023
		0.9	129.365
		0.875	125.162
		0.85	119.956
		0.825	118.693
		0.8	116.878
		0.775	114.437
		0.75	111.825
		0.725	107.751
		0.7	106.856
		0.675	96.0667
		0.65	91.9927
		0.625	91.4709
		0.6	87.0557
		0.575	83.7899
		0.55	82.0342
		0.525	78.5787
		0.5	75.1617
		0.475	73.2187
		0.45	74.6045
		0.425	70.2814
		0.4	67.6115
		0.375	64.0713
		0.35	61.3128
		0.325	60.0634
		0.3	59.1313
		0.275	57.109
		0.25	51.9417
		0.225	48.862
		0.2	43.7509
		0.175	39.1389
		0.15	37.1889
		0.125	32.6856
		0.1	25.9933
		0.075	20.6632
		0.05	14.3529
		0.025	7.81869
		0	-0.08288
		-0.025	-10.462
		-0.05	-20.359
		-0.075	-35.0185
		-0.1	-45.5799
		-0.125	-60.7049
		-0.15	-72.0164
		-0.175	-81.6994
		-0.2	-96.4495
		-0.225	-105.635
		-0.25	-118.736
		-0.275	-127.136
		-0.3	-136.602
		-0.325	-151.206
		-0.35	-151.525
		-0.375	-158.372
		-0.4	-175.274
		-0.425	-175.778
		-0.45	-189.008
		-0.475	-196.538
		-0.5	-195.361
		-0.525	-199.344
		-0.55	-209.282
		-0.575	-213.553
		-0.6	-216.753
		-0.625	-225.325
		-0.65	-217.441
		-0.675	-227.079
		-0.7	-243.083
		-0.725	-245.474
		-0.75	-251.466
		-0.775	-268.626
		-0.8	-284.858
		-0.825	-302.787
		-0.85	-310.191
		-0.875	-328.352
		-0.9	-356.525
		-0.925	-357.264
		-0.95	-366.207
		-0.975	-397.749
		-1	-409.856
		-1.025	-438.123
		-1.05	-469.387
		-1.075	-494.74
		-1.1	-535.797
		-1.125	-540.685
		-1.15	-580.776
		-1.175	-609.761
		-1.2	-611.2
		-1.225	-643.212
		-1.25	-684.595
		-1.275	-723.8
		-1.3	-770.946
		-1.325	-849.019
		-1.35	-876.746
		-1.375	-932.897
		-1.4	-943.378
		-1.425	-954.312
		-1.45	-996.642
		-1.475	-1088.86
		-1.5	-1162.97
		-1.525	-1270.01
		-1.55	-1304.28
		-1.575	-1403.16
		-1.6	-1465.23
		-1.625	-1576.94
		-1.65	-1668.3
		-1.675	-1699.69
		-1.7	-1692.36
		-1.725	-1787.63
		-1.75	-1914.45
		-1.775	-1819.12
		-1.8	-1939.56
		-1.825	-2047.92
		-1.85	-2157.72
		-1.875	-2310.13
		-1.9	-2641.52
		-1.925	-2786.35
		-1.95	-2840.07
		-1.975	-3047.67
		-2	-3220.31
		-2.025	-3457.16
		-2.05	-3690.7
		-2.075	-4107.73
		-2.1	-4324.55
		-2.125	-4481.98
		-2.15	-4776.12
		-2.175	-4913.37
		-2.2	-5076.33
		-2.225	-5342.44
		-2.25	-5303.66
		-2.275	-5379.22
		-2.3	-5707.62
		-2.325	-5916.92
		-2.35	-5985.07
		-2.375	-6025.93
		-2.4	-6066.89
		-2.425	-6283.01
		-2.45	-6370.51
		-2.475	-6555.9
		-2.5	-6710.75
		-2.475	-6337.63
		-2.45	-6216.23
		-2.425	-6226.31
		-2.4	-6002.86
		-2.375	-5751.28
		-2.35	-5529.09
		-2.325	-5390.05
		-2.3	-5147.48
		-2.275	-5054.8
		-2.25	-5037.57
		-2.225	-4987.46
		-2.2	-4855.9
		-2.175	-4612.25
		-2.15	-4419.77
		-2.125	-4259.61
		-2.1	-4099.29
		-2.075	-3923.35
		-2.05	-3842.5
		-2.025	-3690.48
		-2	-3409.66
		-1.975	-3372.55
		-1.95	-3297.24
		-1.925	-3267.22
		-1.9	-3081.78
		-1.875	-2971.98
		-1.85	-2830.32
		-1.825	-2779.27
		-1.8	-2534.65
		-1.775	-2448.64
		-1.75	-2215.11
		-1.725	-2100.62
		-1.7	-2018.18
		-1.675	-1919.54
		-1.65	-1889.82
		-1.625	-1859.45
		-1.6	-1781.07
		-1.575	-1671.46
		-1.55	-1606.01
		-1.525	-1545
		-1.5	-1498.47
		-1.475	-1405.18
		-1.45	-1342
		-1.425	-1282.09
		-1.4	-1146.65
		-1.375	-1068.43
		-1.35	-1019.01
		-1.325	-987.099
		-1.3	-936.514
		-1.275	-849.405
		-1.25	-814.769
		-1.225	-800.84
		-1.2	-770.099
		-1.175	-728.284
		-1.15	-682.544
		-1.125	-613.167
		-1.1	-609.948
		-1.075	-532.044
		-1.05	-500.57
		-1.025	-475.053
		-1	-447.913
		-0.975	-421.833
		-0.95	-393.56
		-0.925	-360.235
		-0.9	-323.397
		-0.875	-321.216
		-0.85	-305.716
		-0.825	-307.019
		-0.8	-297.197
		-0.775	-284.337
		-0.75	-266.203
		-0.725	-250.735
		-0.7	-250.515
		-0.675	-226.716
		-0.65	-220.062
		-0.625	-215.851
		-0.6	-225.83
		-0.575	-192.747
		-0.55	-188.157
		-0.525	-171.529
		-0.5	-179.785
		-0.475	-175.794
		-0.45	-175.285
		-0.425	-156.799
		-0.4	-145.758
		-0.375	-136.372
		-0.35	-129.318
		-0.325	-126.398
		-0.3	-120.324
		-0.275	-110.355
		-0.25	-106.736
		-0.225	-106.04
		-0.2	-92.2617
		-0.175	-84.1658
		-0.15	-70.5553
		-0.125	-61.1307
		-0.1	-49.1979
		-0.075	-41.3944
		-0.05	-27.8656
		-0.025	-14.6614
		0	-0.20546
