# Supplementary material for: Unraveling the origin of ferroelectric resistance switching through the interfacial engineering of layered ferroelectric-metal junctions
Source: Nat Commun. 2021 Dec 15;12:7291. doi: 10.1038/s41467-021-27617-6 (PMC8674284; doi:10.1038/s41467-021-27617-6)
Supplement: Supplementary file 2 — Source data [file 41467_2021_27617_MOESM2_ESM.zip › Source data/Figure 5a.xlsx]

## Sheet: Sheet1
Electric field (KV/cm)	Current density (A/cm2)
0	1.93432e-05
0.025	6.36372e-05
0.05	0.000117068
0.075	0.000192854
0.1	0.00027152
0.125	0.000484586
0.15	0.000811395
0.175	0.00135
0.2	0.00219
0.225	0.00315
0.25	0.00424
0.275	0.00491
0.3	0.00666
0.325	0.00783
0.35	0.00909
0.375	0.01069
0.4	0.01141
0.425	0.01169
0.45	0.01317
0.475	0.01424
0.5	0.01615
0.525	0.01793
0.55	0.02047
0.575	0.01855
0.6	0.02015
0.625	0.02383
0.65	0.02315
0.675	0.02473
0.7	0.02587
0.725	0.02736
0.75	0.02904
0.775	0.02948
0.8	0.03308
0.825	0.03918
0.85	0.03697
0.875	0.04089
0.9	0.04367
0.925	0.04192
0.95	0.04032
0.975	0.04374
1	0.04318
1.025	0.04471
1.05	0.04745
1.075	0.04649
1.1	0.04721
1.125	0.04967
1.15	0.05069
1.175	0.04681
1.2	0.04989
1.225	0.04985
1.25	0.05122
1.275	0.05278
1.3	0.05747
1.325	0.05844
1.35	0.05623
1.375	0.05768
1.4	0.05697
1.425	0.05761
1.45	0.05889
1.475	0.06544
1.5	0.06439
1.525	0.06235
1.55	0.06317
1.575	0.06046
1.6	0.06294
1.625	0.06977
1.65	0.07094
1.675	0.07195
1.7	0.07117
1.725	0.06779
1.75	0.07173
1.775	0.07006
1.8	0.07598
1.825	0.06769
1.85	0.07033
1.875	0.0699
1.9	0.0735
1.925	0.07091
1.95	0.07459
1.975	0.0807
2	0.07424
2.025	0.07617
2.05	0.07833
2.075	0.0836
2.1	0.0775
2.125	0.08685
2.15	0.08757
2.175	0.09117
2.2	0.08765
2.225	0.09021
2.25	0.09465
2.275	0.08585
2.3	0.08646
2.325	0.09434
2.35	0.09766
2.375	0.09955
2.4	0.10189
2.425	0.10023
2.45	0.10056
2.475	0.10904
2.5	0.10163
2.525	0.10324
2.55	0.10194
2.575	0.09995
2.6	0.10839
2.625	0.11009
2.65	0.10281
2.675	0.10761
2.7	0.11534
2.725	0.11515
2.75	0.11713
2.775	0.11289
2.8	0.11764
2.825	0.11518
2.85	0.12026
2.875	0.13294
2.9	0.12912
2.925	0.13038
2.95	0.14083
2.975	0.14545
3	0.13157
2.975	0.13207
2.95	0.13635
2.925	0.14428
2.9	0.13336
2.875	0.14712
2.85	0.14335
2.825	0.15271
2.8	0.15471
2.775	0.14536
2.75	0.15177
2.725	0.15667
2.7	0.14617
2.675	0.16034
2.65	0.15075
2.625	0.14512
2.6	0.14928
2.575	0.15788
2.55	0.15551
2.525	0.15004
2.5	0.15666
2.475	0.1612
2.45	0.16055
2.425	0.15471
2.4	0.14453
2.375	0.14764
2.35	0.14854
2.325	0.14814
2.3	0.14374
2.275	0.16425
2.25	0.15925
2.225	0.17045
2.2	0.16848
2.175	0.16241
2.15	0.16048
2.125	0.17536
2.1	0.16137
2.075	0.16314
2.05	0.17223
2.025	0.1634
2	0.18352
1.975	0.17231
1.95	0.17481
1.925	0.17299
1.9	0.17763
1.875	0.17795
1.85	0.16406
1.825	0.16237
1.8	0.16953
1.775	0.1653
1.75	0.17497
1.725	0.17032
1.7	0.16606
1.675	0.16179
1.65	0.16365
1.625	0.16116
1.6	0.15695
1.575	0.15105
1.55	0.16228
1.525	0.16415
1.5	0.16268
1.475	0.16132
1.45	0.16718
1.425	0.16142
1.4	0.16975
1.375	0.16488
1.35	0.16268
1.325	0.16677
1.3	0.16681
1.275	0.15996
1.25	0.16686
1.225	0.16568
1.2	0.17616
1.175	0.17022
1.15	0.17134
1.125	0.17203
1.1	0.16999
1.075	0.1701
1.05	0.18026
1.025	0.18949
1	0.17613
0.975	0.16181
0.95	0.16588
0.925	0.16305
0.9	0.1746
0.875	0.17112
0.85	0.16774
0.825	0.16661
0.8	0.16812
0.775	0.17756
0.75	0.16565
0.725	0.16107
0.7	0.17399
0.675	0.19287
0.65	0.17349
0.625	0.17104
0.6	0.18161
0.575	0.18435
0.55	0.18649
0.525	0.18124
0.5	0.16166
0.475	0.15522
0.45	0.1453
0.425	0.13963
0.4	0.1318
0.375	0.12369
0.35	0.11482
0.325	0.10377
0.3	0.08459
0.275	0.06489
0.25	0.05005
0.225	0.04352
0.2	0.03226
0.175	0.02139
0.15	0.01453
0.125	0.00998
0.1	0.00688
0.075	0.00365
0.05	0.00181
0.025	0.00076319
0	1.17874e-05
-0.025	0.000760003
-0.05	0.00148
-0.075	0.00264
-0.1	0.00352
-0.125	0.00537
-0.15	0.00678
-0.175	0.00974
-0.2	0.01409
-0.225	0.01973
-0.25	0.02799
-0.275	0.03934
-0.3	0.05324
-0.325	0.06907
-0.35	0.08298
-0.375	0.10538
-0.4	0.12213
-0.425	0.15434
-0.45	0.17512
-0.475	0.18539
-0.5	0.20641
-0.525	0.25059
-0.55	0.26816
-0.575	0.30551
-0.6	0.31236
-0.625	0.34942
-0.65	0.37531
-0.675	0.39037
-0.7	0.39375
-0.725	0.44761
-0.75	0.5068
-0.775	0.55889
-0.8	0.61196
-0.825	0.59434
-0.85	0.65732
-0.875	0.66144
-0.9	0.67363
-0.925	0.68218
-0.95	0.70872
-0.975	0.73187
-1	0.73292
-1.025	0.76792
-1.05	0.7866
-1.075	0.81579
-1.1	0.83677
-1.125	0.90102
-1.15	0.9308
-1.175	0.94024
-1.2	0.98412
-1.225	0.97347
-1.25	1.10845
-1.275	1.09465
-1.3	1.12414
-1.325	1.20205
-1.35	1.16311
-1.375	1.21541
-1.4	1.22841
-1.425	1.32
-1.45	1.30753
-1.475	1.42477
-1.5	1.40757
-1.525	1.52665
-1.55	1.42325
-1.575	1.55079
-1.6	1.50823
-1.625	1.57613
-1.65	1.73496
-1.675	1.72347
-1.7	1.66004
-1.725	1.67326
-1.75	1.684
-1.775	1.69022
-1.8	1.7764
-1.825	1.72038
-1.85	1.79142
-1.875	1.90132
-1.9	1.91035
-1.925	2.01075
-1.95	1.97425
-1.975	1.87174
-2	1.94959
-2.025	1.95816
-2.05	2.06097
-2.075	2.07274
-2.1	2.18767
-2.125	2.25281
-2.15	2.21557
-2.175	2.22684
-2.2	2.27103
-2.225	2.35306
-2.25	2.3244
-2.275	2.34418
-2.3	2.53125
-2.325	2.62187
-2.35	2.63965
-2.375	2.62473
-2.4	2.65382
-2.425	2.74124
-2.45	2.84406
-2.475	2.8593
-2.5	2.77161
-2.525	2.93853
-2.55	2.87782
-2.575	2.96515
-2.6	3.07509
-2.625	3.01009
-2.65	3.04868
-2.675	3.11391
-2.7	3.10342
-2.725	3.17701
-2.75	3.07492
-2.775	3.37269
-2.8	3.37476
-2.825	3.59478
-2.85	3.65725
-2.875	3.32809
-2.9	3.35193
-2.925	3.58659
-2.95	3.50715
-2.975	3.60234
-3	3.70636
-2.975	3.46337
-2.95	3.63847
-2.925	3.59819
-2.9	3.43971
-2.875	3.40772
-2.85	3.3747
-2.825	3.3011
-2.8	3.25287
-2.775	3.18245
-2.75	3.15122
-2.725	3.25314
-2.7	3.0606
-2.675	2.88019
-2.65	2.76029
-2.625	2.86821
-2.6	2.83036
-2.575	2.68681
-2.55	2.67673
-2.525	2.55446
-2.5	2.3967
-2.475	2.38152
-2.45	2.37701
-2.425	2.48894
-2.4	2.48958
-2.375	2.48254
-2.35	2.28152
-2.325	2.32875
-2.3	2.23363
-2.275	2.27832
-2.25	2.20079
-2.225	2.1543
-2.2	2.2473
-2.175	2.08606
-2.15	2.13894
-2.125	1.98867
-2.1	1.93664
-2.075	2.01301
-2.05	1.91786
-2.025	1.81159
-2	1.7907
-1.975	1.83319
-1.95	1.79233
-1.925	1.81739
-1.9	1.78009
-1.875	1.75943
-1.85	1.68617
-1.825	1.77281
-1.8	1.74998
-1.775	1.54186
-1.75	1.51261
-1.725	1.48478
-1.7	1.41319
-1.675	1.46271
-1.65	1.45721
-1.625	1.40756
-1.6	1.4191
-1.575	1.38831
-1.55	1.25313
-1.525	1.28803
-1.5	1.31294
-1.475	1.34456
-1.45	1.16278
-1.425	1.18032
-1.4	1.10795
-1.375	1.16705
-1.35	1.17315
-1.325	1.14574
-1.3	1.11374
-1.275	1.01272
-1.25	1.01368
-1.225	0.959
-1.2	0.93612
-1.175	0.95473
-1.15	0.87589
-1.125	0.86396
-1.1	0.84502
-1.075	0.78941
-1.05	0.7982
-1.025	0.75353
-1	0.7141
-0.975	0.70307
-0.95	0.6667
-0.925	0.61624
-0.9	0.57808
-0.875	0.58248
-0.85	0.51862
-0.825	0.48847
-0.8	0.49001
-0.775	0.46082
-0.75	0.4624
-0.725	0.38958
-0.7	0.36306
-0.675	0.30839
-0.65	0.28985
-0.625	0.27043
-0.6	0.23655
-0.575	0.20531
-0.55	0.1913
-0.525	0.16937
-0.5	0.15647
-0.475	0.13802
-0.45	0.10814
-0.425	0.09305
-0.4	0.08383
-0.375	0.06728
-0.35	0.05396
-0.325	0.04255
-0.3	0.0349
-0.275	0.0257
-0.25	0.02165
-0.225	0.01546
-0.2	0.01165
-0.175	0.00834
-0.15	0.0056
-0.125	0.00327
-0.1	0.00171
-0.075	0.00066502
-0.05	0.000214249
-0.025	7.03307e-05
0	1.07295e-05
