# Supplementary material for: Unraveling the origin of ferroelectric resistance switching through the interfacial engineering of layered ferroelectric-metal junctions
Source: Nat Commun. 2021 Dec 15;12:7291. doi: 10.1038/s41467-021-27617-6 (PMC8674284; doi:10.1038/s41467-021-27617-6)
Supplement: Supplementary file 2 — Source data [file 41467_2021_27617_MOESM2_ESM.zip › Source data/Figure 5b.xlsx]

## Sheet: Sheet1
Electric field (KV/cm)	Current density (A/cm2)
0	6.62175e-06
0.02	1.87062e-05
0.04	2.49465e-05
0.06	3.49134e-05
0.08	3.97614e-05
0.1	5.25003e-05
0.12	6.61366e-05
0.14	5.8912e-05
0.16	6.97614e-05
0.18	8.5897e-05
0.2	9.30592e-05
0.22	0.000103408
0.24	0.000120869
0.26	0.00013882
0.28	0.000155341
0.3	0.000190312
0.32	0.000200227
0.34	0.000244793
0.36	0.00028564
0.38	0.000366943
0.4	0.000375139
0.42	0.000409616
0.44	0.000388493
0.46	0.000398749
0.48	0.000441826
0.5	0.000456213
0.52	0.000500515
0.54	0.000605776
0.56	0.000773736
0.58	0.000762679
0.6	0.000911945
0.62	0.00101
0.64	0.00116
0.66	0.00131
0.68	0.00137
0.7	0.00157
0.72	0.00193
0.74	0.00178
0.76	0.00215
0.78	0.00233
0.8	0.00265
0.82	0.00339
0.84	0.00385
0.86	0.00418
0.88	0.00507
0.9	0.00608
0.92	0.00658
0.94	0.00764
0.96	0.0093
0.98	0.01054
1	0.01294
1.02	0.01386
1.04	0.01624
1.06	0.01947
1.08	0.02006
1.1	0.02413
1.12	0.02326
1.14	0.02688
1.16	0.03351
1.18	0.03922
1.2	0.04446
1.22	0.05583
1.24	0.06534
1.26	0.06992
1.28	0.09809
1.3	0.10605
1.32	0.11656
1.34	0.13893
1.36	0.17367
1.38	0.19713
1.4	0.21631
1.42	0.26289
1.44	0.26527
1.46	0.33664
1.48	0.32146
1.5	0.36494
1.52	0.41792
1.54	0.44608
1.56	0.48935
1.58	0.55168
1.6	0.55698
1.62	0.61067
1.64	0.71186
1.66	0.69655
1.68	0.72483
1.7	0.87802
1.72	0.93708
1.74	0.97326
1.76	1.15149
1.78	1.27195
1.8	1.22943
1.82	1.2499
1.84	1.39268
1.86	1.43846
1.88	1.64034
1.9	1.74961
1.92	2.00204
1.94	2.10425
1.96	2.25858
1.98	2.56798
2	2.84624
2.02	3.04848
2.04	3.41964
2.06	3.7865
2.08	3.83959
2.1	4.17212
2.12	4.55159
2.14	4.98047
2.16	5.33979
2.18	5.94468
2.2	6.92796
2.22	7.30079
2.24	7.21359
2.26	8.19475
2.28	8.07488
2.3	8.83347
2.32	9.66352
2.34	10.4045
2.36	11.8595
2.38	13.4318
2.4	13.6009
2.42	14.7878
2.44	15.6266
2.46	16.476
2.48	16.6562
2.5	17.1048
2.52	18.6941
2.54	18.9846
2.56	21.4668
2.58	23.4413
2.6	24.0328
2.62	25.4966
2.64	26.6378
2.66	29.031
2.68	31.0325
2.7	34.4098
2.72	37.1166
2.74	40.1736
2.76	42.3233
2.78	44.2696
2.8	48.1697
2.78	47.6465
2.76	47.7721
2.74	47.7073
2.72	47.9097
2.7	46.6361
2.68	44.5492
2.66	44.7844
2.64	42.0344
2.62	40.5603
2.6	39.405
2.58	43.995
2.56	40.2373
2.54	37.4599
2.52	35.9565
2.5	35.9978
2.48	33.1314
2.46	31.1428
2.44	29.9597
2.42	28.8181
2.4	27.1999
2.38	25.4467
2.36	25.5734
2.34	25.7742
2.32	24.8222
2.3	23.3293
2.28	21.9379
2.26	20.4719
2.24	19.8635
2.22	18.8565
2.2	19.9938
2.18	18.826
2.16	17.7706
2.14	16.9749
2.12	16.6564
2.1	15.7785
2.08	16.9485
2.06	15.8716
2.04	16.3747
2.02	15.8422
2	14.4547
1.98	14.0552
1.96	12.6455
1.94	12.1776
1.92	11.4287
1.9	11.9963
1.88	11.0122
1.86	10.6821
1.84	10.256
1.82	10.2544
1.8	9.45277
1.78	9.17118
1.76	9.04911
1.74	8.70747
1.72	8.24568
1.7	8.01025
1.68	7.48289
1.66	7.4733
1.64	7.43103
1.62	7.08423
1.6	7.0734
1.58	6.67203
1.56	6.36056
1.54	6.06334
1.52	5.66649
1.5	5.56112
1.48	5.55319
1.46	5.13184
1.44	4.90211
1.42	4.79356
1.4	4.50737
1.38	4.47362
1.36	4.59519
1.34	4.3707
1.32	4.3709
1.3	4.22923
1.28	4.07517
1.26	4.01896
1.24	4.17372
1.22	3.78513
1.2	3.68777
1.18	3.66265
1.16	3.42671
1.14	3.25415
1.12	3.21746
1.1	3.16315
1.08	3.01504
1.06	2.91752
1.04	2.95773
1.02	2.83554
1	2.86141
0.98	2.75835
0.96	2.83603
0.94	2.79028
0.92	2.64048
0.9	2.70024
0.88	2.45571
0.86	2.36114
0.84	2.37458
0.82	2.3163
0.8	2.20055
0.78	2.0541
0.76	2.00873
0.74	1.97532
0.72	1.78925
0.7	1.69485
0.68	1.62496
0.66	1.68311
0.64	1.57074
0.62	1.51429
0.6	1.55997
0.58	1.53459
0.56	1.48403
0.54	1.43256
0.52	1.42444
0.5	1.34425
0.48	1.34087
0.46	1.17565
0.44	1.1529
0.42	1.16017
0.4	0.75544
0.38	0.57884
0.36	0.43651
0.34	0.34901
0.32	0.25898
0.3	0.16716
0.28	0.10102
0.26	0.05846
0.24	0.02982
0.22	0.01335
0.2	0.00417
0.18	0.00174
0.16	0.000766125
0.14	0.000310997
0.12	0.00012311
0.1	5.33533e-05
0.08	8.45853e-06
0.06	3.0988e-07
0.04	7.66216e-06
0.02	6.78492e-06
0	7.93258e-06
-0.02	7.64609e-06
-0.04	8.22668e-06
-0.06	9.13842e-06
-0.08	8.9338e-06
-0.1	8.48115e-06
-0.12	7.57771e-06
-0.14	7.31033e-06
-0.16	7.53769e-06
-0.18	1.03793e-05
-0.2	1.05528e-05
-0.22	1.25431e-05
-0.24	1.59064e-05
-0.26	1.86979e-05
-0.28	2.58979e-05
-0.3	3.4659e-05
-0.32	4.22266e-05
-0.34	5.20352e-05
-0.36	6.6646e-05
-0.38	7.79085e-05
-0.4	9.28201e-05
-0.42	0.000106388
-0.44	0.000126285
-0.46	0.000143967
-0.48	0.000172549
-0.5	0.000192265
-0.52	0.000209212
-0.54	0.000233625
-0.56	0.000250235
-0.58	0.000306534
-0.6	0.000338679
-0.62	0.000391971
-0.64	0.000445913
-0.66	0.00056507
-0.68	0.000562873
-0.7	0.000682646
-0.72	0.00085276
-0.74	0.00102
-0.76	0.00112
-0.78	0.00133
-0.8	0.00152
-0.82	0.00189
-0.84	0.00216
-0.86	0.00228
-0.88	0.00256
-0.9	0.00307
-0.92	0.00367
-0.94	0.00451
-0.96	0.00554
-0.98	0.00693
-1	0.00761
-1.02	0.00913
-1.04	0.01074
-1.06	0.01294
-1.08	0.01389
-1.1	0.01496
-1.12	0.01708
-1.14	0.01749
-1.16	0.02051
-1.18	0.0235
-1.2	0.02575
-1.22	0.02844
-1.24	0.03497
-1.26	0.0406
-1.28	0.05094
-1.3	0.05597
-1.32	0.06985
-1.34	0.08097
-1.36	0.09372
-1.38	0.13121
-1.4	0.14053
-1.42	0.14208
-1.44	0.16983
-1.46	0.19619
-1.48	0.20887
-1.5	0.22716
-1.52	0.28073
-1.54	0.30324
-1.56	0.3597
-1.58	0.3755
-1.6	0.42959
-1.62	0.4901
-1.64	0.53207
-1.66	0.64413
-1.68	0.75841
-1.7	0.81415
-1.72	0.92913
-1.74	1.11218
-1.76	1.17854
-1.78	1.33322
-1.8	1.62046
-1.82	1.87469
-1.84	1.56838
-1.86	1.73483
-1.88	1.91278
-1.9	2.18272
-1.92	2.33625
-1.94	2.76011
-1.96	3.07015
-1.98	3.37322
-2	3.69496
-2.02	4.045
-2.04	4.33168
-2.06	4.72505
-2.08	5.09045
-2.1	5.7146
-2.12	6.3331
-2.14	6.74043
-2.16	7.35415
-2.18	7.73864
-2.2	8.22959
-2.22	9.34432
-2.24	10.4477
-2.26	11.0891
-2.28	11.7877
-2.3	14.9689
-2.32	17.0636
-2.34	18.7451
-2.36	19.6724
-2.38	21.1867
-2.4	21.3697
-2.42	21.9661
-2.44	23.4878
-2.46	25.7842
-2.48	27.3886
-2.5	28.3851
-2.52	31.6192
-2.54	31.9035
-2.56	33.0296
-2.58	34.6525
-2.6	38.1452
-2.62	40.4021
-2.64	43.0178
-2.66	45.0751
-2.68	46.5394
-2.7	51.0021
-2.72	51.1149
-2.74	52.9771
-2.76	58.7999
-2.78	66.3779
-2.8	70.2535
-2.78	69.0271
-2.76	72.7249
-2.74	70.8597
-2.72	70.3447
-2.7	75.9334
-2.68	67.8577
-2.66	61.5174
-2.64	58.2309
-2.62	58.3638
-2.6	57.9028
-2.58	59.5143
-2.56	54.3045
-2.54	50.0431
-2.52	46.6143
-2.5	45.0156
-2.48	44.8031
-2.46	44.7022
-2.44	41.1719
-2.42	37.9608
-2.4	38.8908
-2.38	36.4688
-2.36	35.8782
-2.34	36.5536
-2.32	34.5107
-2.3	33.3691
-2.28	32.6741
-2.26	32.0397
-2.24	31.9717
-2.22	31.3661
-2.2	30.2145
-2.18	29.2826
-2.16	29.4947
-2.14	29.1757
-2.12	28.277
-2.1	26.3903
-2.08	25.1051
-2.06	24.7288
-2.04	25.3107
-2.02	23.7293
-2	23.8795
-1.98	24.8881
-1.96	23.5023
-1.94	21.9227
-1.92	21.2044
-1.9	20.0337
-1.88	19.8867
-1.86	18.974
-1.84	18.1774
-1.82	18.2314
-1.8	17.0472
-1.78	17.6631
-1.76	17.8214
-1.74	18.0214
-1.72	17.3054
-1.7	16.6804
-1.68	16.5164
-1.66	18.0276
-1.64	15.6413
-1.62	14.5595
-1.6	14.203
-1.58	13.8973
-1.56	13.931
-1.54	12.246
-1.52	11.9602
-1.5	12.2076
-1.48	12.8096
-1.46	11.799
-1.44	10.5464
-1.42	9.94886
-1.4	9.94147
-1.38	8.47833
-1.36	8.0425
-1.34	7.9297
-1.32	7.65692
-1.3	7.78932
-1.28	9.45991
-1.26	10.8859
-1.24	9.16195
-1.22	8.91202
-1.2	8.93832
-1.18	8.69572
-1.16	7.83585
-1.14	8.55394
-1.12	8.70612
-1.1	6.9975
-1.08	7.71653
-1.06	7.31528
-1.04	6.46676
-1.02	5.94799
-1	5.44431
-0.98	6.35107
-0.96	5.21415
-0.94	5.3525
-0.92	5.12127
-0.9	5.35045
-0.88	5.13964
-0.86	4.44235
-0.84	4.70813
-0.82	5.27884
-0.8	5.83025
-0.78	5.58766
-0.76	5.10993
-0.74	5.94155
-0.72	5.93324
-0.7	5.39931
-0.68	4.53714
-0.66	3.86145
-0.64	4.46942
-0.62	3.20183
-0.6	2.83262
-0.58	3.53365
-0.56	3.37354
-0.54	3.62099
-0.52	2.89588
-0.5	2.51445
-0.48	3.12424
-0.46	3.2306
-0.44	2.53656
-0.42	2.36735
-0.4	2.36707
-0.38	2.33323
-0.36	1.36485
-0.34	1.00657
-0.32	0.91845
-0.3	0.6708
-0.28	0.46159
-0.26	0.16709
-0.24	0.13059
-0.22	0.09383
-0.2	0.05344
-0.18	0.02857
-0.16	0.01921
-0.14	0.01087
-0.12	0.00873
-0.1	0.00405
-0.08	0.00191
-0.06	0.000620904
-0.04	0.000160967
-0.02	2.24175e-05
0	6.82381e-06
